# Supplementary material for: 2,4-Dibromo­naphthalen-1-ol
Source: Acta Crystallogr Sect E Struct Rep Online. 2011 Jul 30;67(Pt 8):o2199. doi: 10.1107/S160053681103011X (PMC3213629; doi:10.1107/S160053681103011X)
Supplement: Supplementary file 1 [file e-67-o2199-sup1.cif]

##############################################################################
#                                                                            #
# This CIF contains the data in a paper accepted for publication in          #
# Acta Crystallographica Section E. It conforms to the requirements of       #
# Notes for Authors for Acta Crystallographica Section E, and has been       #
# peer reviewed under the auspices of the IUCr Commission on Journals.       #
#                                                                            #
# Full details of the Crystallographic Information File format               #
# are given in the paper "The Crystallographic Information File (CIF):       #
# a New Standard Archive File for Crystallography" by S. R. Hall, F. H.      #
# Allen and I. D. Brown [Acta Cryst. (1991), A47, 655-685].                  #
#                                                                            #
# The current version of the core CIF dictionary is obtainable from          #
# ftp://ftp.iucr.org/pub/cif_core.dic.                                       #
#                                                                            #
# Software is freely available for graphical display of the structure(s)     #
# in this CIF. For information consult the CIF software page                 #
# http://www.iucr.org/resources/cif/software.                                #
#                                                                            #
# This file may be used for bona fide research purposes within the           #
# scientific community so long as proper attribution is given to the journal # 
# article from which it was obtained.                                        #
#                                                                            #
##############################################################################
data_global
_audit_creation_method     ?
_journal_date_recd_electronic     2011-07-25
_journal_date_accepted     2011-07-26
_journal_name_full     'Acta Crystallographica, Section E'
_journal_year     2011
_journal_volume     67
_journal_issue      8
_journal_page_first     o2199
_journal_page_last     o2199
_journal_paper_category     QO
_journal_coeditor_code     HB6335
_publ_contact_author
;
Muhammad Nawaz Tahir
University of Sargodha
Department of Physics
Sargodha
Pakistan
;
_publ_contact_author_email     'dmntahir_uos@yahoo.com'
_publ_contact_author_fax     '0092 48 32 22 121'
_publ_contact_author_phone     '0092 48 92 30 914'
_publ_section_title
;
2,4-Dibromonaphthalen-1-ol
;
loop_
    _publ_author_name
    _publ_author_address
    'Raza, Abdul Rauf'
;
University of Sargodha
Department of Chemistry
Sargodha
Pakistan
;
    'Aeysha Sultan'
;
University of Sargodha
Department of Chemistry
Sargodha
Pakistan
;
    'Tahir, M. Nawaz'
;
University of Sargodha
Department of Physics
Sargodha
Pakistan
;
data_I
_audit_creation_method     SHELXL-97
_chemical_name_systematic
;
2,4-Dibromonaphthalen-1-ol
;
_chemical_name_common     ?
_chemical_formula_moiety     'C10 H6 Br2 O'
_chemical_formula_sum     'C10 H6 Br2 O'
_chemical_formula_iupac     'C10 H6 Br2 O'
_chemical_formula_weight     301.97
_symmetry_cell_setting     orthorhombic
_symmetry_space_group_name_H-M     'P 21 21 21'
_symmetry_space_group_name_Hall     'P 2ac 2ab'
loop_
    _symmetry_equiv_pos_site_id
    _symmetry_equiv_pos_as_xyz
    1 x,y,z
    2 1/2-x,-y,1/2+z
    3 1/2+x,1/2-y,-z
    4 -x,1/2+y,1/2-z
_cell_length_a     4.1225(3)
_cell_length_b     14.4441(11)
_cell_length_c     16.0490(14)
_cell_angle_alpha     90
_cell_angle_beta     90
_cell_angle_gamma     90
_cell_volume     955.65(13)
_cell_formula_units_Z     4
_cell_measurement_reflns_used     1410
_cell_measurement_theta_min     2.82
_cell_measurement_theta_max     27.90
_cell_measurement_temperature     296(2)
_exptl_crystal_description     needle
_exptl_crystal_colour     colorless
_exptl_crystal_size_max     0.32
_exptl_crystal_size_mid     0.14
_exptl_crystal_size_min     0.12
_exptl_crystal_density_diffrn     2.099
_exptl_crystal_density_meas     ?
_exptl_crystal_density_method     'not measured'
_exptl_crystal_F_000     576
_exptl_absorpt_coefficient_mu     8.435
_exptl_absorpt_correction_type     multi-scan
_exptl_absorpt_process_details     '(SADABS; Bruker, 2005)'
_exptl_absorpt_correction_T_min     0.254
_exptl_absorpt_correction_T_max     0.365
_exptl_special_details
;
;
_diffrn_ambient_temperature     296(2)
_diffrn_radiation_type     MoK\a
_diffrn_radiation_wavelength     0.71073
_diffrn_radiation_source     'fine-focus sealed tube'
_diffrn_radiation_monochromator     graphite
_diffrn_measurement_device_type     'Bruker Kappa APEXII CCD'
_diffrn_measurement_method     \w
_diffrn_detector_area_resol_mean     7.60
_diffrn_reflns_number     5060
_diffrn_reflns_av_R_equivalents     0.0447
_diffrn_reflns_av_sigmaI/netI     0.0832
_diffrn_reflns_theta_min     2.82
_diffrn_reflns_theta_max     27.90
_diffrn_reflns_theta_full     27.90
_diffrn_measured_fraction_theta_max     0.989
_diffrn_measured_fraction_theta_full     0.989
_diffrn_reflns_limit_h_min     -5
_diffrn_reflns_limit_h_max     5
_diffrn_reflns_limit_k_min     -15
_diffrn_reflns_limit_k_max     19
_diffrn_reflns_limit_l_min     -20
_diffrn_reflns_limit_l_max     20
_diffrn_standards_number     0
_diffrn_standards_interval_count     ?
_diffrn_standards_interval_time     ?
_diffrn_standards_decay_%     ?
_refine_special_details
;
Refinement of <i>F</i>^2^ against ALL reflections. The weighted <i>R</i>-factor
<i>wR</i> and goodness of fit <i>S</i> are based on <i>F</i>^2^, conventional
<i>R</i>-factors <i>R</i> are based on <i>F</i>, with <i>F</i> set to zero for
negative <i>F</i>^2^. The threshold expression of <i>F</i>^2^ >
\s(<i>F</i>^2^) is used only for calculating <i>R</i>-factors(gt) <i>etc</i>.
and is not relevant to the choice of reflections for refinement.
<i>R</i>-factors based on <i>F</i>^2^ are statistically about twice as large
as those based on <i>F</i>, and <i>R</i>- factors based on ALL data will be
even larger.
;
_reflns_number_total     2239
_reflns_number_gt     1410
_reflns_threshold_expression     I>2\s(I)
_refine_ls_structure_factor_coef     Fsqd
_refine_ls_matrix_type     full
_refine_ls_R_factor_all     0.0901
_refine_ls_R_factor_gt     0.0422
_refine_ls_wR_factor_gt     0.0772
_refine_ls_wR_factor_ref     0.0894
_refine_ls_goodness_of_fit_ref     0.962
_refine_ls_restrained_S_all     0.962
_refine_ls_number_reflns     2239
_refine_ls_number_parameters     119
_refine_ls_number_restraints     0
_refine_ls_hydrogen_treatment     constr
_refine_ls_weighting_scheme     calc
_refine_ls_weighting_details
                 'calc w=1/[\s^2^(Fo^2^)+(0.0309P)^2^] where P=(Fo^2^+2Fc^2^)/3'
_atom_sites_solution_hydrogens     geom
_atom_sites_solution_primary     direct
_atom_sites_solution_secondary     difmap
_refine_ls_shift/su_max     0.000
_refine_ls_shift/su_mean     0.000
_refine_diff_density_max     0.474
_refine_diff_density_min     -0.408
_refine_ls_abs_structure_details     'Flack (1983), 863 Friedel pairs'
_refine_ls_abs_structure_Flack     -0.01(3)
loop_
    _atom_type_symbol
    _atom_type_description
    _atom_type_scat_dispersion_real
    _atom_type_scat_dispersion_imag
    _atom_type_scat_source
    'C' 'C' 0.0033 0.0016
                         'International Tables Vol C Tables 4.2.6.8 and 6.1.1.4'
    'H' 'H' 0.0000 0.0000
                         'International Tables Vol C Tables 4.2.6.8 and 6.1.1.4'
    'O' 'O' 0.0106 0.0060
                         'International Tables Vol C Tables 4.2.6.8 and 6.1.1.4'
    'Br' 'Br' -0.2901 2.4595
                         'International Tables Vol C Tables 4.2.6.8 and 6.1.1.4'
_computing_data_collection     'APEX2 (Bruker, 2009)'
_computing_cell_refinement     'SAINT (Bruker, 2009)'
_computing_data_reduction     'SAINT (Bruker, 2009)'
_computing_structure_solution     'SHELXS97 (Sheldrick, 2008)'
_computing_structure_refinement     'SHELXL97 (Sheldrick, 2008)'
_computing_molecular_graphics
                              'ORTEP-3 (Farrugia, 1997) and PLATON (Spek, 2009)'
_computing_publication_material
                                'WinGX (Farrugia, 1999) and PLATON (Spek, 2009)'
loop_
    _atom_site_type_symbol
    _atom_site_label
    _atom_site_fract_x
    _atom_site_fract_y
    _atom_site_fract_z
    _atom_site_U_iso_or_equiv
    _atom_site_thermal_displace_type
    _atom_site_calc_flag
    _atom_site_refinement_flags
    _atom_site_occupancy
    _atom_site_disorder_assembly
    _atom_site_disorder_group
    Br Br1 0.45967(15) 0.18900(4) 0.18041(4) 0.0493(2) Uani . . 1.000 . -16
    Br Br2 1.06884(18) -0.15734(4) 0.19773(5) 0.0624(3) Uani . . 1.000 . -16
    O O1 0.6998(11) 0.1798(3) -0.0029(3) 0.0463(16) Uani . . 1.000 . -16
    C C1 0.9478(14) 0.0326(3) 0.0024(3) 0.0333(17) Uani . . 1.000 . -16
    C C2 0.7730(14) 0.1034(4) 0.0449(4) 0.0343(19) Uani . . 1.000 . -16
    C C3 0.6882(14) 0.0934(4) 0.1244(4) 0.036(2) Uani . . 1.000 . -16
    C C4 0.7718(13) 0.0149(4) 0.1698(4) 0.039(2) Uani . . 1.000 . -16
    C C5 0.9399(15) -0.0536(4) 0.1318(4) 0.0417(19) Uani . . 1.000 . -16
    C C6 1.0379(14) -0.0490(4) 0.0474(3) 0.0377(19) Uani . . 1.000 . -16
    C C7 1.2132(16) -0.1172(4) 0.0024(5) 0.048(3) Uani . . 1.000 . -16
    C C8 1.2958(16) -0.1080(5) -0.0777(4) 0.058(3) Uani . . 1.000 . -16
    C C9 1.2149(16) -0.0287(5) -0.1202(5) 0.059(3) Uani . . 1.000 . -16
    C C10 1.0428(15) 0.0408(4) -0.0816(3) 0.045(2) Uani . . 1.000 . -16
    H H1 0.57717 0.21391 0.02304 0.0692 Uiso . . 1.000 . -16
    H H4 0.71293 0.00947 0.22552 0.0471 Uiso . . 1.000 . -16
    H H7 1.27375 -0.17112 0.03010 0.0583 Uiso . . 1.000 . -16
    H H8 1.40791 -0.15515 -0.10460 0.0694 Uiso . . 1.000 . -16
    H H9 1.27695 -0.02190 -0.17559 0.0702 Uiso . . 1.000 . -16
    H H10 0.98850 0.09384 -0.11132 0.0537 Uiso . . 1.000 . -16
loop_
    _atom_site_aniso_label
    _atom_site_aniso_U_11
    _atom_site_aniso_U_22
    _atom_site_aniso_U_33
    _atom_site_aniso_U_12
    _atom_site_aniso_U_13
    _atom_site_aniso_U_23
    Br1 0.0513(4) 0.0432(3) 0.0535(4) -0.0002(3) 0.0022(4) -0.0087(3)
    Br2 0.0679(5) 0.0465(4) 0.0727(5) 0.0007(3) -0.0084(4) 0.0200(4)
    O1 0.049(3) 0.034(2) 0.056(3) 0.002(2) 0.002(2) 0.007(2)
    C1 0.030(3) 0.036(3) 0.034(3) -0.005(3) -0.008(3) -0.005(3)
    C2 0.034(3) 0.030(3) 0.039(4) -0.008(3) -0.009(3) 0.003(3)
    C3 0.033(3) 0.036(4) 0.038(4) -0.008(3) 0.000(3) -0.006(3)
    C4 0.041(4) 0.039(3) 0.038(4) -0.008(3) -0.006(3) 0.005(3)
    C5 0.039(3) 0.037(3) 0.049(4) -0.006(3) -0.014(3) 0.008(3)
    C6 0.033(3) 0.031(3) 0.049(4) -0.007(3) -0.012(3) -0.002(3)
    C7 0.047(4) 0.042(4) 0.056(5) 0.004(3) -0.017(4) -0.012(4)
    C8 0.052(4) 0.063(5) 0.059(6) 0.011(4) -0.004(4) -0.026(5)
    C9 0.052(5) 0.081(6) 0.043(5) -0.001(4) 0.003(4) -0.006(4)
    C10 0.042(4) 0.049(3) 0.044(4) -0.002(3) -0.012(3) 0.001(3)
_geom_special_details
;
Bond distances, angles <i>etc</i>. have been calculated using the rounded
fractional coordinates. All su's are estimated from the variances of the
(full) variance-covariance matrix. The cell e.s.d.'s are taken into account in
the estimation of distances, angles and torsion angles
;
loop_
    _geom_bond_atom_site_label_1
    _geom_bond_atom_site_label_2
    _geom_bond_site_symmetry_1
    _geom_bond_site_symmetry_2
    _geom_bond_distance
    _geom_bond_publ_flag
    Br1 C3 . . 1.898(6) no
    Br2 C5 . . 1.910(6) no
    O1 C2 . . 1.377(7) no
    O1 H1 . . 0.8200 no
    C1 C2 . . 1.425(8) no
    C1 C10 . . 1.409(7) no
    C1 C6 . . 1.431(7) no
    C2 C3 . . 1.331(9) no
    C3 C4 . . 1.391(8) no
    C4 C5 . . 1.353(8) no
    C5 C6 . . 1.415(8) no
    C6 C7 . . 1.419(9) no
    C7 C8 . . 1.337(10) no
    C8 C9 . . 1.374(10) no
    C9 C10 . . 1.377(9) no
    C4 H4 . . 0.9300 no
    C7 H7 . . 0.9300 no
    C8 H8 . . 0.9300 no
    C9 H9 . . 0.9300 no
    C10 H10 . . 0.9300 no
loop_
    _geom_angle_atom_site_label_1
    _geom_angle_atom_site_label_2
    _geom_angle_atom_site_label_3
    _geom_angle_site_symmetry_1
    _geom_angle_site_symmetry_2
    _geom_angle_site_symmetry_3
    _geom_angle
    _geom_angle_publ_flag
    C2 O1 H1 . . . 110.00 no
    C2 C1 C6 . . . 118.7(5) no
    C2 C1 C10 . . . 122.6(5) no
    C6 C1 C10 . . . 118.7(5) no
    O1 C2 C1 . . . 114.8(5) no
    O1 C2 C3 . . . 124.3(5) no
    C1 C2 C3 . . . 120.9(5) no
    Br1 C3 C4 . . . 117.9(5) no
    C2 C3 C4 . . . 121.7(6) no
    Br1 C3 C2 . . . 120.4(5) no
    C3 C4 C5 . . . 119.1(6) no
    Br2 C5 C6 . . . 119.2(4) no
    C4 C5 C6 . . . 122.9(6) no
    Br2 C5 C4 . . . 117.8(5) no
    C1 C6 C7 . . . 116.6(5) no
    C5 C6 C7 . . . 126.9(6) no
    C1 C6 C5 . . . 116.6(5) no
    C6 C7 C8 . . . 123.4(6) no
    C7 C8 C9 . . . 119.9(7) no
    C8 C9 C10 . . . 120.6(7) no
    C1 C10 C9 . . . 120.8(5) no
    C3 C4 H4 . . . 121.00 no
    C5 C4 H4 . . . 120.00 no
    C6 C7 H7 . . . 118.00 no
    C8 C7 H7 . . . 118.00 no
    C7 C8 H8 . . . 120.00 no
    C9 C8 H8 . . . 120.00 no
    C8 C9 H9 . . . 120.00 no
    C10 C9 H9 . . . 120.00 no
    C1 C10 H10 . . . 120.00 no
    C9 C10 H10 . . . 120.00 no
loop_
    _geom_torsion_atom_site_label_1
    _geom_torsion_atom_site_label_2
    _geom_torsion_atom_site_label_3
    _geom_torsion_atom_site_label_4
    _geom_torsion_site_symmetry_1
    _geom_torsion_site_symmetry_2
    _geom_torsion_site_symmetry_3
    _geom_torsion_site_symmetry_4
    _geom_torsion
    _geom_torsion_publ_flag
    C6 C1 C2 O1 . . . . 179.3(5) no
    C6 C1 C2 C3 . . . . -1.5(8) no
    C10 C1 C2 O1 . . . . 1.0(8) no
    C10 C1 C2 C3 . . . . -179.8(6) no
    C2 C1 C6 C5 . . . . 1.0(8) no
    C2 C1 C6 C7 . . . . -179.7(5) no
    C10 C1 C6 C5 . . . . 179.4(5) no
    C10 C1 C6 C7 . . . . -1.3(8) no
    C2 C1 C10 C9 . . . . 179.2(6) no
    C6 C1 C10 C9 . . . . 0.9(9) no
    O1 C2 C3 Br1 . . . . -1.5(8) no
    O1 C2 C3 C4 . . . . -179.4(5) no
    C1 C2 C3 Br1 . . . . 179.3(4) no
    C1 C2 C3 C4 . . . . 1.4(9) no
    Br1 C3 C4 C5 . . . . -178.8(4) no
    C2 C3 C4 C5 . . . . -0.9(9) no
    C3 C4 C5 Br2 . . . . 176.9(4) no
    C3 C4 C5 C6 . . . . 0.5(9) no
    Br2 C5 C6 C1 . . . . -176.9(4) no
    Br2 C5 C6 C7 . . . . 3.8(9) no
    C4 C5 C6 C1 . . . . -0.5(9) no
    C4 C5 C6 C7 . . . . -179.8(6) no
    C1 C6 C7 C8 . . . . 0.4(9) no
    C5 C6 C7 C8 . . . . 179.6(6) no
    C6 C7 C8 C9 . . . . 1.0(10) no
    C7 C8 C9 C10 . . . . -1.5(10) no
    C8 C9 C10 C1 . . . . 0.5(10) no
loop_
    _geom_hbond_atom_site_label_D
    _geom_hbond_atom_site_label_H
    _geom_hbond_atom_site_label_A
    _geom_hbond_site_symmetry_A
    _geom_hbond_distance_DH
    _geom_hbond_distance_HA
    _geom_hbond_distance_DA
    _geom_hbond_angle_DHA
    _geom_hbond_publ_flag
    O1 H1 Br1 . 0.82 2.60 3.107(5) 122 yes
    O1 H1 O1 3_455 0.82 2.21 2.893(6) 141 yes
_iucr_refine_instructions_details
;
TITL ASII52_0m in P2(1)2(1)2(1)
CELL 0.71073 4.1225 14.4441 16.0490 90.000 90.000 90.000
ZERR 4.00 0.0003 0.0011 0.0014 0.000 0.000 0.000
LATT -1
SYMM x+1/2, -y+1/2, -z
SYMM -x, y+1/2, -z+1/2
SYMM -x+1/2, -y, z+1/2
SFAC C  H  O  Br
UNIT 40  24  4  8
L.S. 40
ACTA
BOND $H
FMAP 2
PLAN 8
CONF
HTAB
list 4
TEMP 23.000
WGHT    0.030900
FVAR       0.16997
BR1   4    0.459674    0.189003    0.180410    11.00000    0.05134    0.04315 =
         0.05345   -0.00871    0.00222   -0.00024
BR2   4    1.068836   -0.157337    0.197728    11.00000    0.06786    0.04648 =
         0.07274    0.02003   -0.00837    0.00071
O1    3    0.699754    0.179777   -0.002942    11.00000    0.04882    0.03389 =
         0.05566    0.00696    0.00215    0.00206
AFIX 147
H1    2    0.577170    0.213912    0.023043    11.00000   -1.50000
AFIX   0
C1    1    0.947749    0.032594    0.002435    11.00000    0.02970    0.03552 =
         0.03418   -0.00453   -0.00781   -0.00530
C2    1    0.772954    0.103400    0.044868    11.00000    0.03348    0.02976 =
         0.03934    0.00342   -0.00931   -0.00762
C3    1    0.688219    0.093399    0.124403    11.00000    0.03342    0.03573 =
         0.03748   -0.00581   -0.00007   -0.00754
C4    1    0.771830    0.014848    0.169791    11.00000    0.04086    0.03922 =
         0.03770    0.00497   -0.00597   -0.00815
AFIX  43
H4    2    0.712931    0.009473    0.225519    11.00000   -1.20000
AFIX   0
C5    1    0.939897   -0.053564    0.131761    11.00000    0.03859    0.03704 =
         0.04888    0.00837   -0.01384   -0.00631
C6    1    1.037924   -0.049031    0.047412    11.00000    0.03266    0.03134 =
         0.04900   -0.00183   -0.01152   -0.00702
C7    1    1.213241   -0.117244    0.002436    11.00000    0.04735    0.04213 =
         0.05638   -0.01177   -0.01645    0.00355
AFIX  43
H7    2    1.273750   -0.171118    0.030100    11.00000   -1.20000
AFIX   0
C8    1    1.295787   -0.107976   -0.077666    11.00000    0.05152    0.06314 =
         0.05876   -0.02556   -0.00390    0.01081
AFIX  43
H8    2    1.407910   -0.155153   -0.104603    11.00000   -1.20000
AFIX   0
C9    1    1.214866   -0.028672   -0.120214    11.00000    0.05181    0.08068 =
         0.04294   -0.00582    0.00342   -0.00131
AFIX  43
H9    2    1.276946   -0.021897   -0.175590    11.00000   -1.20000
AFIX   0
C10   1    1.042774    0.040795   -0.081583    11.00000    0.04168    0.04879 =
         0.04375    0.00108   -0.01152   -0.00232
AFIX  43
H10   2    0.988497    0.093841   -0.111321    11.00000   -1.20000
HKLF 4 1 1 0 0 0 1 0 0 0 1
REM  ASII52_0m in P2(1)2(1)2(1)
REM R1 =  0.0422 for   1410 Fo > 4sig(Fo)  and  0.0901 for all   2239 data
REM    119 parameters refined using      0 restraints
END
WGHT      0.0312      0.0000
REM Highest difference peak  0.474,  deepest hole -0.408,  1-sigma level  0.098
Q1    1   0.4764  0.1399  0.1639  11.00000  0.05    0.47
Q2    1   0.5120  0.1606  0.2341  11.00000  0.05    0.42
Q3    1   0.4436  0.1426  0.2165  11.00000  0.05    0.41
Q4    1   0.6087  0.0006  0.3151  11.00000  0.05    0.40
Q5    1   0.4166  0.1274  0.1991  11.00000  0.05    0.39
Q6    1   1.5734 -0.0385 -0.1993  11.00000  0.05    0.36
Q7    1   1.2002  0.0218 -0.1833  11.00000  0.05    0.36
Q8    1   0.9773 -0.0955  0.1427  11.00000  0.05    0.34
;
