# Supplementary material for: 2,4-Dibromo­naphthalen-1-ol
Source: Acta Crystallogr Sect E Struct Rep Online. 2011 Jul 30;67(Pt 8):o2199. doi: 10.1107/S160053681103011X (PMC3213629; doi:10.1107/S160053681103011X)
Supplement: Supplementary file 2 [file e-67-o2199-Isup2.hkl]

#
# h,k,l, Fc-squared, Fo-squared, sigma(Fo-squared) and status flag
#
data_I
_shelx_title ' ASII52_0m in P2(1)2(1)2(1)'
_shelx_refln_list_code          4
_shelx_F_calc_maximum      178.80
_exptl_crystal_F_000       576.00
_reflns_d_resolution_high  0.7594
 
loop_
 _symmetry_equiv_pos_as_xyz
 'x, y, z'
 'x+1/2, -y+1/2, -z'
 '-x, y+1/2, -z+1/2'
 '-x+1/2, -y, z+1/2'
 
_cell_length_a     4.1225
_cell_length_b    14.4441
_cell_length_c    16.0490
_cell_angle_alpha  90.000
_cell_angle_beta   90.000
_cell_angle_gamma  90.000
 
_shelx_F_squared_multiplier     1.000
 
loop_
 _refln_index_h
 _refln_index_k
 _refln_index_l
 _refln_F_squared_calc
 _refln_F_squared_meas
 _refln_F_squared_sigma
 _refln_observed_status
   2   0   0     7627.40     8081.05    260.10 o
   4   0   0      812.97      668.77     81.69 o
   1   1   0      496.60      475.34     13.23 o
   2   1   0     5010.62     4930.23    115.26 o
   3   1   0     1381.04     1455.13     46.38 o
   4   1   0     1863.80     2189.49    103.53 o
   5   1   0       57.52      118.56     91.56 o
   0   2   0      856.75      820.84     24.58 o
   1   2   0    31967.75    33638.45    664.73 o
   2   2   0     3563.13     3608.88     86.69 o
   3   2   0      789.34      784.26     36.98 o
   4   2   0        1.72      -39.52     39.52 o
   5   2   0        0.68       21.81     75.12 o
   1   3   0     3707.26     3677.88     87.38 o
   2   3   0       52.93       63.64     10.55 o
   3   3   0     5047.68     5173.72    175.97 o
   4   3   0       35.39        2.08     57.46 o
   5   3   0      401.01      347.88     91.73 o
   0   4   0     6015.46     6114.83    165.42 o
   1   4   0    26248.83    27069.34    551.67 o
   2   4   0       15.04       14.03     10.96 o
   3   4   0     1375.21     1284.59     59.02 o
   4   4   0       10.08       66.81     62.65 o
   5   4   0        2.53       91.04     82.04 o
   1   5   0      195.49      200.02     10.76 o
   2   5   0     2760.09     2847.15     72.19 o
   3   5   0     1513.90     1508.70     52.80 o
   4   5   0      690.38      660.08     53.31 o
   5   5   0      129.85       70.33     42.20 o
   0   6   0    23017.88    23920.58    633.63 o
   1   6   0     1550.36     1632.35     46.02 o
   2   6   0     4410.35     4503.68     97.69 o
   3   6   0      281.95      239.12     36.29 o
   4   6   0       38.94       81.76     36.45 o
   5   6   0       26.65      -15.02     43.61 o
   1   7   0      557.43      576.52     25.14 o
   2   7   0     2263.86     2293.88     64.45 o
   3   7   0      129.22      110.16     28.33 o
   4   7   0      718.93      676.36    119.25 o
   5   7   0        1.38       -7.25     45.91 o
   0   8   0     7623.95     7863.21    265.22 o
   1   8   0     2545.32     2377.59     65.97 o
   2   8   0     4224.20     4255.35    126.27 o
   3   8   0        7.30        5.38     28.19 o
   4   8   0       79.21       71.32     42.97 o
   1   9   0      503.63      539.77     35.42 o
   2   9   0       15.92       51.85     21.92 o
   3   9   0      764.83      772.95     48.81 o
   4   9   0      146.52      163.77     58.67 o
   0  10   0        0.40      -26.51     26.51 o
   1  10   0     4111.32     4055.73    106.81 o
   2  10   0      404.85      484.48     59.59 o
   3  10   0      272.27      242.79     38.35 o
   4  10   0       99.24       63.59     48.83 o
   1  11   0      103.93       78.88     23.83 o
   2  11   0      160.63      182.39     30.88 o
   3  11   0      408.54      302.71     41.45 o
   4  11   0       23.12       -0.54     50.42 o
   0  12   0      315.11      250.89     52.10 o
   1  12   0      112.99       95.18     26.23 o
   2  12   0        2.24        5.58     29.10 o
   3  12   0       57.72      110.69     54.56 o
   4  12   0       16.42      -51.05     51.05 o
   1  13   0        3.62      -27.48     27.48 o
   2  13   0       42.74       20.35     33.01 o
   3  13   0       14.03      -38.92     38.92 o
   0  14   0     1090.52     1008.09     76.18 o
   1  14   0       30.97      -34.01     34.01 o
   2  14   0       21.95       31.03     37.56 o
   3  14   0       66.12       17.20     42.49 o
   1  15   0        2.49       -9.89     39.19 o
   2  15   0       14.55       36.48     56.62 o
   3  15   0        7.12      -45.52     45.52 o
   0  16   0        1.21      -52.10     52.10 o
   1  16   0        6.18      -16.89     52.07 o
   2  16   0       25.14      -54.00     57.88 o
   1  17   0        1.28      -26.83     46.28 o
   2  17   0        0.15      -18.78     64.62 o
   0  18   0        4.47       85.85     90.35 o
   1  18   0        1.27      -50.89     50.89 o
   1   0   1        4.69        1.21      3.94 o
   2   0   1      149.77      153.97     12.34 o
   3   0   1      391.31      375.22     21.98 o
   4   0   1       89.57      120.17     42.96 o
   5   0   1       82.72      172.35     56.91 o
  -5   1   1       29.11      159.86     59.37 o
  -4   1   1       66.67      113.57     42.10 o
  -3   1   1      104.10      114.23     16.40 o
  -2   1   1      186.10      150.81     15.72 o
  -1   1   1     3385.32     3773.21     73.30 o
   1   1   1     3159.47     3501.73     67.34 o
   2   1   1      208.96      237.13     12.04 o
   3   1   1       87.98       85.90     30.58 o
   4   1   1       54.64       40.16     42.27 o
   5   1   1       33.84       93.81     79.27 o
  -5   2   1       20.29      105.76     56.41 o
  -4   2   1      207.73      147.65     43.93 o
  -3   2   1      579.07      600.11     52.03 o
  -2   2   1      374.66      345.21     21.56 o
  -1   2   1     9683.12    10566.46    204.91 o
   0   2   1      138.23       99.44      4.79 o
   1   2   1     8792.40     9822.25    231.49 o
   2   2   1      345.59      381.26     19.35 o
   3   2   1      725.03      767.03     48.71 o
   4   2   1      205.94      114.32     44.66 o
   5   2   1       13.00      -48.81     75.81 o
  -5   3   1       76.50      121.85     81.00 o
  -4   3   1        9.56       34.00     40.63 o
  -3   3   1      372.73      396.46     26.83 o
  -2   3   1      877.47      885.48     29.98 o
  -1   3   1     3781.47     4172.44     85.12 o
   0   3   1     1754.07     1843.63     34.56 o
   1   3   1     3527.32     3957.94     96.32 o
   2   3   1      946.73      934.25     31.21 o
   3   3   1      360.44      499.50     58.85 o
   4   3   1        8.28      -56.08     56.08 o
   5   3   1       65.55       31.15     77.88 o
  -5   4   1       47.15       62.31     77.19 o
  -4   4   1      195.42      198.69     63.00 o
  -3   4   1       80.04       59.34     15.52 o
  -2   4   1     2627.52     2804.11     69.90 o
  -1   4   1     3519.95     3433.71     85.83 o
   0   4   1      487.65      630.22     19.37 o
   1   4   1     3664.36     3618.28     76.34 o
   2   4   1     2700.87     2858.38     74.40 o
   3   4   1       70.38       48.25     20.58 o
   4   4   1      195.24      168.23     66.46 o
   5   4   1       43.84       25.96     83.42 o
  -5   5   1        7.14       20.42     76.50 o
  -4   5   1      105.85      168.32     37.00 o
  -3   5   1      640.13      624.52     41.84 o
  -2   5   1      721.67      763.71     28.96 o
  -1   5   1     1267.22     1239.39     33.08 o
   0   5   1      240.86      224.47     13.69 o
   1   5   1     1303.04     1279.37     34.13 o
   2   5   1      728.66      689.90     30.67 o
   3   5   1      681.20      683.38     69.45 o
   4   5   1       98.33       66.17     34.62 o
   5   5   1        6.27        1.37     67.15 o
  -5   6   1       29.48       21.06     44.17 o
  -4   6   1       60.90       93.80     38.18 o
  -3   6   1      187.36      131.69     32.28 o
  -2   6   1     1639.48     1609.04     50.71 o
  -1   6   1      522.60      445.21     21.13 o
   0   6   1     6550.38     6336.56    134.82 o
   1   6   1      571.78      537.66     34.97 o
   2   6   1     1539.81     1514.51     47.33 o
   3   6   1      228.93      250.28     32.15 o
   4   6   1       74.66       52.58     47.25 o
   5   6   1       29.34      -13.82     43.66 o
  -5   7   1       16.96       -3.36     47.22 o
  -4   7   1      534.03      536.87     90.87 o
  -3   7   1       23.60        3.11     31.06 o
  -2   7   1     1668.30     1621.42     45.70 o
  -1   7   1      620.05      598.81     27.58 o
   0   7   1      960.83     1011.70     32.18 o
   1   7   1      570.73      569.41     26.63 o
   2   7   1     1730.72     1770.56     50.42 o
   3   7   1       11.96       -8.22     25.70 o
   4   7   1      538.36      470.62    101.42 o
   5   7   1       22.26       72.99     52.10 o
  -4   8   1       69.98       73.35     42.00 o
  -3   8   1      606.37      563.87     47.08 o
  -2   8   1     1350.33     1279.79     62.40 o
  -1   8   1     2781.40     2721.66     74.04 o
   0   8   1     6608.72     6730.23    162.08 o
   1   8   1     2896.98     2727.86     73.52 o
   2   8   1     1265.51     1187.72     50.55 o
   3   8   1      543.05      526.55     52.15 o
   4   8   1       70.93       29.09     42.98 o
  -4   9   1       49.83       45.00     45.28 o
  -3   9   1      988.07      924.21     52.00 o
  -2   9   1      241.31      257.00     34.23 o
  -1   9   1      865.51      814.33     36.08 o
   0   9   1     2244.27     2320.31     67.84 o
   1   9   1     1007.23     1006.35     45.62 o
   2   9   1      334.53      366.65     39.59 o
   3   9   1     1123.56     1025.18     83.84 o
   4   9   1       43.41       88.48     46.28 o
  -4  10   1       82.06       60.32     47.53 o
  -3  10   1      421.28      403.25     41.45 o
  -2  10   1      450.31      415.20     34.70 o
  -1  10   1     6334.33     6237.50    156.15 o
   0  10   1       15.00      -19.47     19.47 o
   1  10   1     6449.74     6369.90    156.16 o
   2  10   1      490.41      470.09     34.08 o
   3  10   1      409.01      347.75     41.04 o
   4  10   1       71.94       60.69     49.62 o
  -4  11   1      112.07       90.52     51.26 o
  -3  11   1      709.47      663.83     66.06 o
  -2  11   1      597.13      607.54     42.93 o
  -1  11   1     1629.16     1699.46     58.12 o
   0  11   1     1039.41     1045.52     45.29 o
   1  11   1     1427.55     1470.87     56.64 o
   2  11   1      690.32      703.80     59.74 o
   3  11   1      701.40      635.76     50.30 o
   4  11   1      120.92      110.07     53.71 o
  -4  12   1       62.16      101.07     53.56 o
  -3  12   1      285.76      324.16     44.26 o
  -2  12   1     1116.23     1180.08     59.47 o
  -1  12   1     1059.08     1109.92     47.23 o
   0  12   1     6487.96     6727.24    169.69 o
   1  12   1      780.56      825.99     52.13 o
   2  12   1     1083.85     1144.66    103.55 o
   3  12   1      306.84      228.14     43.52 o
   4  12   1       67.23       63.49     53.94 o
  -3  13   1       11.20      -11.87     39.03 o
  -2  13   1      881.53      977.63     87.65 o
  -1  13   1      219.20      243.14     33.68 o
   0  13   1      296.49      258.06     32.75 o
   1  13   1      286.01      293.89     42.82 o
   2  13   1      922.35      991.43     56.55 o
   3  13   1        6.72       -6.26     39.86 o
  -3  14   1      110.86       79.12     43.57 o
  -2  14   1      869.64      966.10     66.66 o
  -1  14   1      735.71      792.83     54.60 o
   0  14   1     1707.10     1920.17     73.24 o
   1  14   1      704.24      686.83     56.96 o
   2  14   1      841.15      890.63     85.15 o
   3  14   1      111.36       48.61     84.57 o
  -3  15   1      220.57      318.60     72.16 o
  -2  15   1      219.19      220.91     61.92 o
  -1  15   1      454.88      482.50     66.16 o
   0  15   1      116.25      142.52     37.63 o
   1  15   1      450.69      488.96     51.85 o
   2  15   1      238.15      219.04     62.38 o
   3  15   1      256.41      231.01     50.52 o
  -2  16   1       44.44      -14.95     60.46 o
  -1  16   1     1233.36     1248.74     75.29 o
   0  16   1       86.47       96.38     39.86 o
   1  16   1     1108.27     1270.05     77.91 o
   2  16   1       36.56       22.10     60.47 o
  -2  17   1      124.64      150.33     69.30 o
  -1  17   1       88.28       64.72     48.99 o
   0  17   1      199.59      177.12     45.25 o
   1  17   1       84.16       89.11     48.86 o
   2  17   1      123.61        2.19     66.45 o
  -1  18   1      344.32      390.45     75.79 o
   0  18   1      479.41      549.39     96.75 o
   1  18   1      331.91      382.48     58.85 o
   1   0   2      858.53      994.09     25.99 o
   2   0   2     8068.65     8158.35    211.56 o
   3   0   2     3592.43     3673.98    131.78 o
   4   0   2        1.65       15.25     40.01 o
   5   0   2       97.99      377.65     92.77 o
  -5   1   2       33.18      106.32     55.93 o
  -4   1   2      623.06      678.16     58.13 o
  -3   1   2     1613.35     1714.23     52.12 o
  -2   1   2     5021.20     5145.94    137.43 o
  -1   1   2    21764.51    23355.72    579.50 o
   0   1   2     9931.40    10138.23    200.60 o
   1   1   2    22350.89    23754.13    464.14 o
   2   1   2     5100.55     5118.07    120.69 o
   3   1   2     1581.42     1651.55     76.86 o
   4   1   2      597.88      613.37     58.01 o
   5   1   2       38.23       13.85     76.50 o
  -5   2   2      162.03      222.50     59.57 o
  -4   2   2      654.31      606.73     55.51 o
  -3   2   2     1331.32     1345.28     53.11 o
  -2   2   2     7726.47     8047.86    204.83 o
  -1   2   2    19770.28    20427.33    429.36 o
   0   2   2    11535.51    11854.24    234.84 o
   1   2   2    17930.93    18986.83    442.06 o
   2   2   2     7194.96     7574.87    210.16 o
   3   2   2     1442.25     1284.92     95.88 o
   4   2   2      633.68      636.23     85.15 o
   5   2   2      157.90      252.69     91.73 o
  -5   3   2      185.94      179.31     83.08 o
  -4   3   2       52.78       44.27     40.28 o
  -3   3   2     1888.68     2043.80     85.07 o
  -2   3   2     4658.64     4676.25    111.98 o
  -1   3   2     4960.51     4998.80    105.49 o
   0   3   2    22125.43    22682.31    514.27 o
   1   3   2     4252.37     4432.22     97.72 o
   2   3   2     4966.22     4953.84    130.91 o
   3   3   2     1887.34     1958.10     85.55 o
   4   3   2       56.16      107.65     64.38 o
   5   3   2      169.47      255.81     89.65 o
  -5   4   2       15.08       41.54     79.27 o
  -4   4   2      576.65      786.12     75.98 o
  -3   4   2     1348.72     1306.30     50.41 o
  -2   4   2     5480.00     5780.29    137.95 o
  -1   4   2     9126.58     9400.83    219.28 o
   0   4   2      731.31      678.85     22.65 o
   1   4   2     9223.34     9623.75    197.08 o
   2   4   2     6077.52     6329.24    141.28 o
   3   4   2     1334.10     1256.64     67.45 o
   4   4   2      523.79      492.17     48.29 o
   5   4   2       17.45       19.73     83.08 o
  -5   5   2       61.23       60.10     42.84 o
  -4   5   2      538.92      543.83     46.32 o
  -3   5   2      534.59      577.56     30.92 o
  -2   5   2     5280.84     5437.77    142.82 o
  -1   5   2     2791.37     2671.12     63.65 o
   0   5   2     6188.45     6163.93    130.26 o
   1   5   2     3282.29     3079.03     58.94 o
   2   5   2     5134.34     5222.83    126.30 o
   3   5   2      631.90      682.27     75.84 o
   4   5   2      522.77      466.86     46.06 o
   5   5   2       59.60       12.80     41.32 o
  -5   6   2       60.78       67.42     45.65 o
  -4   6   2      144.75      154.53     56.60 o
  -3   6   2     1287.52     1251.03     62.41 o
  -2   6   2     2268.38     2277.07     61.98 o
  -1   6   2     1689.20     1771.28     47.86 o
   0   6   2    11516.36    11950.76    247.94 o
   1   6   2     1689.25     1635.53     47.68 o
   2   6   2     2295.30     2313.79    116.57 o
   3   6   2     1235.09     1188.13     55.51 o
   4   6   2      149.56      162.07     39.64 o
   5   6   2       68.87       41.11     44.48 o
  -5   7   2        6.62       18.30     46.45 o
  -4   7   2       92.05       93.75     41.99 o
  -3   7   2     1403.69     1338.90     89.48 o
  -2   7   2     1288.14     1230.64     62.60 o
  -1   7   2     6839.58     6872.52    165.53 o
   0   7   2        5.71       10.10     11.09 o
   1   7   2     7163.84     7014.75    165.36 o
   2   7   2     1329.17     1281.37     51.07 o
   3   7   2     1412.31     1330.14    146.08 o
   4   7   2      120.77      107.43     41.47 o
   5   7   2        4.97      -34.09     46.38 o
  -4   8   2      109.35       78.06     43.36 o
  -3   8   2      260.64      208.27     38.45 o
  -2   8   2     1134.54     1139.05     51.11 o
  -1   8   2     2963.82     2924.34     76.52 o
   0   8   2     1319.79     1290.68     44.17 o
   1   8   2     2831.25     2744.22     75.99 o
   2   8   2     1193.17     1117.64     47.12 o
   3   8   2      334.68      333.71     35.66 o
   4   8   2      112.79      171.12     47.74 o
  -4   9   2       22.60       23.44     43.52 o
  -3   9   2      318.76      322.94     73.21 o
  -2   9   2      990.00      984.43     68.22 o
  -1   9   2     1672.14     1620.88     52.37 o
   0   9   2     2361.13     2293.97     66.94 o
   1   9   2     1525.63     1544.92     52.48 o
   2   9   2     1052.55      987.24     53.52 o
   3   9   2      294.72      329.87     39.11 o
   4   9   2       24.65       20.80     38.11 o
  -4  10   2      117.16      159.34     88.44 o
  -3  10   2      193.89      114.94     40.88 o
  -2  10   2      486.16      452.96     45.00 o
  -1  10   2      975.75      943.02     41.79 o
   0  10   2      192.36      207.92     28.37 o
   1  10   2     1162.26     1119.75     44.05 o
   2  10   2      370.61      368.54     31.24 o
   3  10   2      147.13      106.48     35.56 o
   4  10   2      119.65      129.49     42.69 o
  -4  11   2       55.82        4.45     56.25 o
  -3  11   2       28.59       34.17     40.83 o
  -2  11   2      476.69      495.43     59.83 o
  -1  11   2      242.29      228.01     27.67 o
   0  11   2     1425.23     1516.02     56.28 o
   1  11   2      269.59      286.86     28.04 o
   2  11   2      395.77      434.78     35.84 o
   3  11   2       30.36      -16.46     40.76 o
   4  11   2       61.20       38.34     43.64 o
  -4  12   2       35.70       58.15     81.69 o
  -3  12   2      211.65      129.06     45.74 o
  -2  12   2      215.66      233.13     36.86 o
  -1  12   2      134.73      153.19     30.53 o
   0  12   2     1018.79     1015.05     48.04 o
   1  12   2      119.80       85.38     27.16 o
   2  12   2      221.08      242.65     33.65 o
   3  12   2      211.38      162.11     41.67 o
   4  12   2       45.48        5.72     45.88 o
  -3  13   2       14.71       16.73     44.50 o
  -2  13   2      214.96      229.92     50.44 o
  -1  13   2       95.59      119.29     30.96 o
   0  13   2       22.65       17.90     29.18 o
   1  13   2       92.44       53.90     30.88 o
   2  13   2      208.41      178.32     35.08 o
   3  13   2        8.17       27.54     40.57 o
  -3  14   2       27.32      -78.92     78.92 o
  -2  14   2       86.35       56.18     39.73 o
  -1  14   2       68.77       84.21     38.29 o
   0  14   2      167.76      142.04     34.38 o
   1  14   2       85.57       30.16     36.14 o
   2  14   2       80.36       43.68     93.12 o
   3  14   2       29.48       27.37     42.89 o
  -3  15   2       57.82       23.88     88.27 o
  -2  15   2       34.82        3.25     42.47 o
  -1  15   2      208.68      165.98     46.71 o
   0  15   2        1.08      -32.64     33.69 o
   1  15   2      197.95      236.28     44.33 o
   2  15   2       30.71       38.43     58.44 o
   3  15   2       61.25       55.24     46.94 o
  -2  16   2       30.75       33.32     61.89 o
  -1  16   2       14.93       17.36     44.35 o
   0  16   2        3.71      -37.25     37.25 o
   1  16   2       17.89       54.65     44.81 o
   2  16   2       29.96       31.93     63.36 o
  -2  17   2       10.81       -1.03     66.44 o
  -1  17   2        3.63       42.95     53.19 o
   0  17   2        0.69      -19.05     42.14 o
   1  17   2       10.51       40.85     47.45 o
   2  17   2       15.05      -12.34     72.35 o
  -1  18   2       23.60      -30.15     53.07 o
   0  18   2       38.75       -2.96     62.74 o
   1  18   2       23.55      -25.25     50.05 o
   1   0   3      414.86      389.17     16.31 o
   2   0   3        0.95        7.23     11.52 o
   3   0   3        7.16       11.12     28.63 o
   4   0   3       28.46       17.65     57.46 o
   5   0   3       12.91      -22.15     78.23 o
  -5   1   3       24.31       63.00     81.69 o
  -4   1   3      262.47      311.62     47.81 o
  -3   1   3      234.55      260.15     35.07 o
  -2   1   3     1171.82     1236.89     41.09 o
  -1   1   3      144.08      163.30      9.45 o
   0   1   3       66.51      106.60      7.26 o
   1   1   3      194.42      227.71     14.04 o
   2   1   3     1178.92     1242.33     52.90 o
   3   1   3      252.48      230.54     51.23 o
   4   1   3      295.23      324.00     73.04 o
   5   1   3       26.30       36.35     82.04 o
  -5   2   3       66.67       55.99     56.15 o
  -4   2   3       45.45       72.78     42.23 o
  -3   2   3       84.42       95.20     33.06 o
  -2   2   3      421.75      468.58     47.25 o
  -1   2   3      350.34      428.87     15.24 o
   0   2   3     3507.08     3105.25     63.84 o
   1   2   3      334.28      395.18     15.10 o
   2   2   3      535.72      585.76     29.93 o
   3   2   3       73.02       89.87     43.79 o
   4   2   3       43.69      -41.19     60.23 o
   5   2   3       69.44      114.58     84.46 o
  -5   3   3       63.18      153.22     66.63 o
  -4   3   3       45.15        3.40     62.65 o
  -3   3   3      345.09      341.03     57.37 o
  -2   3   3     1885.74     1867.14     47.25 o
  -1   3   3        7.14        7.74      5.46 o
   0   3   3     2412.43     2464.12     66.82 o
   1   3   3       19.64       13.41      7.55 o
   2   3   3     1694.07     1729.61     58.20 o
   3   3   3      345.58      317.53     24.93 o
   4   3   3       47.71       -5.19     60.23 o
   5   3   3       55.28        3.12     85.15 o
  -5   4   3       15.29      -12.81     73.04 o
  -4   4   3       83.34       81.86     29.62 o
  -3   4   3      135.81      143.91     23.53 o
  -2   4   3     1690.32     1706.03     43.57 o
  -1   4   3     1053.60     1049.61     28.22 o
   0   4   3      394.14      370.57     18.95 o
   1   4   3     1286.91     1317.64     31.33 o
   2   4   3     1374.82     1397.46     66.29 o
   3   4   3       93.48       75.40     27.02 o
   4   4   3       81.77       81.67     32.95 o
   5   4   3       26.98      -56.08     83.08 o
  -5   5   3       11.95      -14.87     46.56 o
  -4   5   3       68.49       58.63     36.49 o
  -3   5   3     2048.15     2065.63     58.42 o
  -2   5   3       27.83        7.42     17.94 o
  -1   5   3     3121.15     3233.83     90.50 o
   0   5   3     1365.10     1175.32     40.80 o
   1   5   3     3144.87     3210.98     92.88 o
   2   5   3       59.36       57.97     20.09 o
   3   5   3     1993.63     2038.09     65.30 o
   4   5   3       82.78       94.82     36.69 o
   5   5   3       24.40       -0.30     42.94 o
  -5   6   3      122.11      113.07     47.99 o
  -4   6   3      121.90       98.60     38.83 o
  -3   6   3     1868.99     1855.42     79.26 o
  -2   6   3      606.94      625.14     31.74 o
  -1   6   3      837.26      803.53     28.77 o
   0   6   3     4989.07     5123.85    123.25 o
   1   6   3      753.53      709.99     38.35 o
   2   6   3      696.31      685.61     37.15 o
   3   6   3     1860.10     1848.96     70.25 o
   4   6   3      114.62       90.49     43.79 o
   5   6   3      116.92      152.76    114.40 o
  -4   7   3      184.14      147.11     42.70 o
  -3   7   3      194.77      170.78     34.15 o
  -2   7   3     1299.45     1234.72     57.96 o
  -1   7   3     4703.96     4636.16    116.13 o
   0   7   3       34.23       34.66     11.95 o
   1   7   3     4929.54     4830.18    116.64 o
   2   7   3     1271.57     1164.87     64.55 o
   3   7   3      146.73       76.95     28.64 o
   4   7   3      173.22      170.89     41.91 o
  -4   8   3      283.65      219.66     47.09 o
  -3   8   3      238.50      188.55     37.41 o
  -2   8   3      947.31      901.47     91.73 o
  -1   8   3     1167.40     1147.12     41.82 o
   0   8   3      169.88      122.80     18.13 o
   1   8   3     1185.19     1152.30     41.88 o
   2   8   3      979.57      893.73     89.48 o
   3   8   3      310.08      392.72     50.14 o
   4   8   3      310.94      339.75     82.45 o
  -4   9   3       35.24      -10.68     43.76 o
  -3   9   3      135.78      146.77     70.27 o
  -2   9   3     3172.39     2965.20    159.06 o
  -1   9   3      913.63      908.68     33.15 o
   0   9   3     6115.46     5931.79    146.50 o
   1   9   3      862.66      821.70     36.01 o
   2   9   3     3228.07     3043.11    122.35 o
   3   9   3       90.18       81.96     33.67 o
   4   9   3       35.69       11.08     38.39 o
  -4  10   3      273.89      331.21     52.07 o
  -3  10   3       36.67        6.10     36.38 o
  -2  10   3     1069.05     1098.35     60.46 o
  -1  10   3      805.35      767.04     43.17 o
   0  10   3       19.95       14.32     20.51 o
   1  10   3      893.57      898.21     38.54 o
   2  10   3     1004.70      914.61     64.59 o
   3  10   3       22.50       -6.93     33.40 o
   4  10   3      282.84      242.50     46.39 o
  -4  11   3       20.90       29.08     76.50 o
  -3  11   3      333.73      401.40     52.62 o
  -2  11   3      838.26      845.27     50.39 o
  -1  11   3     1253.52     1199.22     49.26 o
   0  11   3     4312.54     4269.90    114.34 o
   1  11   3     1259.23     1237.45     53.47 o
   2  11   3      761.49      813.15     64.73 o
   3  11   3      351.79      319.54     42.94 o
   4  11   3       21.89       71.65     57.20 o
  -4  12   3       54.14      -28.73     80.31 o
  -3  12   3      391.06      349.92     50.83 o
  -2  12   3      617.86      654.18    131.10 o
  -1  12   3      557.55      579.15     38.38 o
   0  12   3      243.27      211.64     31.11 o
   1  12   3      563.00      618.68     67.28 o
   2  12   3      647.20      673.59     63.44 o
   3  12   3      389.44      377.23     75.49 o
   4  12   3       43.51      -34.68     46.42 o
  -3  13   3      279.83      181.04     82.73 o
  -2  13   3      139.04      113.40     38.23 o
  -1  13   3     3301.09     3533.90    100.63 o
   0  13   3       25.53       -1.99     28.16 o
   1  13   3     3251.79     3188.91     98.10 o
   2  13   3      135.06      164.42     52.62 o
   3  13   3      291.42      215.81     62.87 o
  -3  14   3      299.92      289.73     92.77 o
  -2  14   3      233.67      234.04     53.33 o
  -1  14   3      754.85      869.21     58.27 o
   0  14   3      852.54      924.67     54.41 o
   1  14   3      684.84      714.79     53.80 o
   2  14   3      217.55      156.97     58.01 o
   3  14   3      291.01      253.03     63.40 o
  -3  15   3      108.16       26.65     91.38 o
  -2  15   3      621.21      833.79    171.52 o
  -1  15   3      453.34      594.33     56.64 o
   0  15   3     1012.73     1078.11     57.56 o
   1  15   3      444.86      533.30     51.14 o
   2  15   3      612.60      647.01     78.19 o
   3  15   3      101.76       81.43     56.52 o
  -2  16   3      527.39      548.65    114.23 o
  -1  16   3      328.27      363.69     54.13 o
   0  16   3       16.66        6.14     38.05 o
   1  16   3      415.78      433.52     52.63 o
   2  16   3      584.00      698.56     81.64 o
  -2  17   3      261.87      363.11    109.38 o
  -1  17   3       19.13        7.53     48.10 o
   0  17   3     1141.21     1389.87     89.93 o
   1  17   3       17.31       83.72     48.68 o
   2  17   3      254.61      291.10     75.71 o
  -1  18   3       38.00       98.70     54.84 o
   0  18   3      143.51      241.55     69.88 o
   1  18   3       49.96       25.79     98.31 o
   0   0   4       78.28       20.77     13.15 o
   1   0   4     5263.78     4668.78    122.73 o
   2   0   4        3.69       -8.98      8.98 o
   3   0   4     4100.80     4515.22    223.96 o
   4   0   4        0.17      -24.58     57.46 o
   5   0   4      352.39      258.58     92.08 o
  -5   1   4        1.40       36.69     80.31 o
  -4   1   4       15.99      -46.73     57.81 o
  -3   1   4     1391.36     1459.33    115.62 o
  -2   1   4     1524.93     1561.14     37.94 o
  -1   1   4    22398.98    23211.47    712.65 o
   0   1   4    14479.51    13415.50    602.31 o
   1   1   4    22715.52    22994.28    710.73 o
   2   1   4     1602.30     1673.14     43.42 o
   3   1   4     1379.85     1494.30     69.04 o
   4   1   4       18.48       60.58     62.65 o
   5   1   4        1.17      -56.77     81.00 o
  -5   2   4      146.13      279.35     91.04 o
  -4   2   4     1015.01      978.30     70.62 o
  -3   2   4     1194.95     1173.09     99.69 o
  -2   2   4     3352.12     3377.84     98.08 o
  -1   2   4     1688.63     1627.01     40.64 o
   0   2   4     1309.32     1241.34     35.90 o
   1   2   4     1650.22     1542.16     92.94 o
   2   2   4     3860.97     3847.65    101.68 o
   3   2   4     1150.34     1109.88     56.08 o
   4   2   4      981.30     1143.00    104.19 o
   5   2   4      150.34      141.23     89.65 o
  -5   3   4       15.15      -48.46     74.77 o
  -4   3   4       58.33       37.05     27.02 o
  -3   3   4      263.48      268.82     24.53 o
  -2   3   4    10879.49    11332.57    246.29 o
  -1   3   4     1563.44     1659.79     41.84 o
   0   3   4    31906.12    31438.18    794.49 o
   1   3   4     1613.92     1666.00     51.33 o
   2   3   4    10093.66    10754.44    291.21 o
   3   3   4      255.96      238.14     27.41 o
   4   3   4       53.32        2.42     63.35 o
   5   3   4       13.91       -9.35     84.46 o
  -5   4   4       43.26      100.08     38.15 o
  -4   4   4     1249.82     1297.68     58.81 o
  -3   4   4      164.75      148.05     19.69 o
  -2   4   4     5374.41     5510.12    123.24 o
  -1   4   4     2737.34     2803.86     58.66 o
   0   4   4     1403.59     1398.89     37.24 o
   1   4   4     2546.97     2677.97     61.98 o
   2   4   4     4924.22     5138.41    126.25 o
   3   4   4      245.48      289.07     37.57 o
   4   4   4     1305.55     1410.66     74.60 o
   5   4   4       36.47      -34.24    102.29 o
  -5   5   4        6.60      -40.21     43.90 o
  -4   5   4      190.19      213.65     33.96 o
  -3   5   4      578.00      509.43     34.25 o
  -2   5   4     2522.43     2509.74     66.37 o
  -1   5   4    13039.32    13479.96    292.30 o
   0   5   4    13910.90    14652.96    328.72 o
   1   5   4    12111.80    12385.39    345.47 o
   2   5   4     2790.15     2693.97     79.67 o
   3   5   4      611.89      593.41     36.51 o
   4   5   4      243.43      192.16     33.39 o
   5   5   4        9.80       -9.88     46.65 o
  -5   6   4      116.92      117.28     48.31 o
  -4   6   4        3.97       11.58     37.63 o
  -3   6   4     2786.29     2728.79    104.86 o
  -2   6   4       37.73       24.70     16.96 o
  -1   6   4     1248.12     1201.44     46.27 o
   0   6   4      927.59      923.59     38.91 o
   1   6   4     1530.64     1562.83     59.14 o
   2   6   4       36.80       39.01     18.53 o
   3   6   4     2804.96     2805.28     96.26 o
   4   6   4        2.22       25.88     32.25 o
   5   6   4      112.74      157.89     54.23 o
  -4   7   4      254.11      218.49     95.88 o
  -3   7   4      459.67      543.36     43.47 o
  -2   7   4       63.18       67.05     23.27 o
  -1   7   4     7280.99     7249.42    199.23 o
   0   7   4     1122.02     1208.51     59.11 o
   1   7   4     7306.16     7394.16    201.92 o
   2   7   4       52.36       24.92     27.76 o
   3   7   4      481.92      457.16     50.04 o
   4   7   4      195.65      196.90     38.44 o
  -4   8   4       31.00      -41.58     41.58 o
  -3   8   4      544.48      517.19     44.74 o
  -2   8   4     1050.48      946.73     51.98 o
  -1   8   4      402.50      442.50     28.06 o
   0   8   4      247.30      225.80     25.44 o
   1   8   4      405.32      415.80     31.35 o
   2   8   4     1133.45     1121.30    105.92 o
   3   8   4      488.76      487.52     41.79 o
   4   8   4       40.97       35.03     37.73 o
  -4   9   4      130.74       96.70     44.95 o
  -3   9   4      434.93      397.63     43.31 o
  -2   9   4     1258.28     1188.52     58.79 o
  -1   9   4     1138.25     1046.93     61.10 o
   0   9   4     4283.79     4241.30    110.22 o
   1   9   4     1273.18     1164.48     51.62 o
   2   9   4     1215.29     1100.82     68.30 o
   3   9   4      388.93      370.58     41.20 o
   4   9   4      124.95       85.31     41.58 o
  -4  10   4      199.89      304.96     81.00 o
  -3  10   4       25.58       12.95     37.56 o
  -2  10   4      753.35      685.05     46.73 o
  -1  10   4        4.50      -12.33     25.19 o
   0  10   4      451.43      407.24     29.62 o
   1  10   4        1.90      -10.79     26.00 o
   2  10   4      746.32      661.47     57.12 o
   3  10   4       25.74       21.69     35.78 o
   4  10   4      188.14      232.26     68.21 o
  -4  11   4       70.93      151.61     78.23 o
  -3  11   4       44.53       48.39     38.35 o
  -2  11   4      658.71      627.80     39.77 o
  -1  11   4      373.07      376.75     31.87 o
   0  11   4     1518.51     1533.37     57.62 o
   1  11   4      346.74      340.22     37.69 o
   2  11   4      694.03      558.64     58.87 o
   3  11   4       38.93      -19.77     36.86 o
   4  11   4       67.61       75.15     47.00 o
  -4  12   4       53.65       49.85     83.08 o
  -3  12   4      172.49      123.58     74.42 o
  -2  12   4       30.51        8.96     28.21 o
  -1  12   4      278.28      268.66     32.35 o
   0  12   4       17.27      -24.59     26.15 o
   1  12   4      298.96      276.49     39.01 o
   2  12   4       32.47       19.04     45.17 o
   3  12   4      171.82      138.96     63.19 o
   4  12   4       48.51       42.16     65.53 o
  -3  13   4       73.22       90.00     81.69 o
  -2  13   4       99.32       69.33     45.97 o
  -1  13   4      515.83      510.66     40.38 o
   0  13   4        4.35       -4.40     28.56 o
   1  13   4      487.13      452.01     47.73 o
   2  13   4      105.63       17.32     66.29 o
   3  13   4       79.50       59.32     43.55 o
  -3  14   4       30.06       49.15     85.85 o
  -2  14   4       83.00      115.30     54.52 o
  -1  14   4      144.82      168.96     51.84 o
   0  14   4        1.44      -31.37     31.37 o
   1  14   4      112.74       84.00     51.39 o
   2  14   4       84.13       27.01     61.62 o
   3  14   4       40.53       93.44     62.03 o
  -3  15   4       19.38      -45.35     89.65 o
  -2  15   4       11.25       -1.66     52.75 o
  -1  15   4        7.78      -39.94     51.64 o
   0  15   4        7.20       16.59     35.52 o
   1  15   4       17.96      -44.78     52.12 o
   2  15   4       16.83       41.43     68.02 o
   3  15   4       22.30       -2.09     66.43 o
  -2  16   4      134.72       80.65     92.77 o
  -1  16   4       26.14       -6.71     57.47 o
   0  16   4       32.52       49.38     47.69 o
   1  16   4       24.70       34.69     59.36 o
   2  16   4      145.91      116.55     65.76 o
  -2  17   4       39.33       96.23    100.73 o
  -1  17   4       40.05      -57.33     57.33 o
   0  17   4        8.33       -7.61     50.69 o
   1  17   4       37.89      -61.92     61.92 o
   2  17   4       37.07      -10.76     65.83 o
  -1  18   4        8.72       28.63     83.42 o
   0  18   4        5.56      -66.81     87.92 o
   1  18   4        4.94      -66.57     66.57 o
   1   0   5     2679.72     2706.99     64.68 o
   2   0   5      429.87      421.32     18.89 o
   3   0   5      149.53      168.37     23.12 o
   4   0   5       21.37       18.00     58.85 o
   5   0   5       52.07       26.65     83.08 o
  -5   1   5       86.92      159.58     86.19 o
  -4   1   5      220.77      234.69     67.15 o
  -3   1   5      329.66      334.60     29.42 o
  -2   1   5      156.71      162.04     16.94 o
  -1   1   5      358.67      374.95     23.76 o
   0   1   5      203.33      254.42     25.62 o
   1   1   5      376.19      379.16     17.31 o
   2   1   5      199.02      204.62     14.86 o
   3   1   5      357.19      387.58     22.15 o
   4   1   5      240.07      270.65     37.76 o
   5   1   5       75.05       76.15     89.65 o
  -5   2   5        4.95      -24.58     77.88 o
  -4   2   5       61.60       -6.52     83.60 o
  -3   2   5      449.31      472.44     29.56 o
  -2   2   5     1055.26     1059.89     62.49 o
  -1   2   5     2161.02     2146.60     54.82 o
   0   2   5     1191.53     1178.85     35.48 o
   1   2   5     2330.20     2312.86     61.92 o
   2   2   5      926.63      978.44     40.16 o
   3   2   5      449.74      468.03     29.75 o
   4   2   5       68.25       80.73     34.64 o
   5   2   5        8.25       29.08     86.19 o
  -5   3   5       35.20       54.35     82.38 o
  -4   3   5      118.00      132.03     29.65 o
  -3   3   5      161.49      133.98     19.12 o
  -2   3   5      470.28      458.42     21.17 o
  -1   3   5       93.53       65.28     12.95 o
   0   3   5     2692.62     2532.97     69.62 o
   1   3   5       75.94       55.41     13.37 o
   2   3   5      423.21      407.68     26.26 o
   3   3   5      196.79      238.16     36.15 o
   4   3   5      122.67      114.40     37.36 o
   5   3   5       55.18      -21.81     88.62 o
  -5   4   5       98.39       61.06     55.73 o
  -4   4   5      141.37      135.31     38.49 o
  -3   4   5      194.37      157.35     25.11 o
  -2   4   5     2024.46     2028.41     56.25 o
  -1   4   5      515.34      459.57     29.47 o
   0   4   5     1231.47     1175.44     37.68 o
   1   4   5      552.73      606.35     42.75 o
   2   4   5     2183.49     2258.64     59.12 o
   3   4   5      195.75      207.82     27.34 o
   4   4   5      156.31      136.71     31.02 o
   5   4   5       90.40       95.81     49.54 o
  -5   5   5       68.04      -12.81     58.50 o
  -4   5   5       33.82       86.95     32.17 o
  -3   5   5      104.73      113.85     31.32 o
  -2   5   5      572.59      568.14     52.41 o
  -1   5   5     2452.26     2379.62     68.92 o
   0   5   5     3704.65     3705.37     88.77 o
   1   5   5     2340.75     2296.00     90.41 o
   2   5   5      596.89      630.70     31.45 o
   3   5   5       42.61       50.32     25.59 o
   4   5   5       40.93       18.36     31.49 o
   5   5   5       54.88      108.70     51.53 o
  -4   6   5      145.39      179.06     91.38 o
  -3   6   5      543.32      565.05     36.12 o
  -2   6   5      596.54      595.86     25.36 o
  -1   6   5      381.83      387.66     23.35 o
   0   6   5     2771.08     2819.73     70.87 o
   1   6   5      342.14      327.85     26.02 o
   2   6   5      662.53      630.60     43.44 o
   3   6   5      436.20      467.75     43.30 o
   4   6   5      120.50       47.71     34.06 o
  -4   7   5      258.21      237.87     43.54 o
  -3   7   5      489.82      537.21     43.47 o
  -2   7   5      106.06      112.62     22.88 o
  -1   7   5     5074.99     5032.95    143.20 o
   0   7   5     1950.20     2103.68     65.03 o
   1   7   5     5182.28     5191.35    146.75 o
   2   7   5       67.16       39.70     56.60 o
   3   7   5      533.08      488.30     40.80 o
   4   7   5      235.48      201.61     39.83 o
  -4   8   5      206.22      158.54     68.88 o
  -3   8   5      925.17      857.85     54.14 o
  -2   8   5      240.32      210.94     28.40 o
  -1   8   5     1689.69     1685.36     61.41 o
   0   8   5       62.28       22.15     27.33 o
   1   8   5     1828.22     1798.74     65.61 o
   2   8   5      280.06      269.11     38.83 o
   3   8   5      941.42      887.35     53.81 o
   4   8   5      165.23      147.37     40.29 o
  -4   9   5       27.47      -52.27     69.23 o
  -3   9   5       81.18       91.70     35.09 o
  -2   9   5     1441.45     1305.52     66.12 o
  -1   9   5      253.63      250.30     81.00 o
   0   9   5     4875.84     4700.16    139.04 o
   1   9   5      255.76      252.07     30.61 o
   2   9   5     1500.26     1373.01     76.59 o
   3   9   5       53.29       27.94     34.21 o
   4   9   5       39.61       43.12     41.61 o
  -4  10   5      228.10      352.04     86.19 o
  -3  10   5       35.41        5.88     65.77 o
  -2  10   5     1020.17     1075.95     57.07 o
  -1  10   5      567.83      541.95     72.17 o
   0  10   5       33.02       -4.42     26.70 o
   1  10   5      570.37      534.66     40.57 o
   2  10   5     1043.54     1034.49     69.78 o
   3  10   5       22.03      -16.74     42.07 o
   4  10   5      236.73      225.47     60.24 o
  -4  11   5       20.22       39.46     78.23 o
  -3  11   5      165.12      247.15     76.50 o
  -2  11   5      794.66      712.68     48.86 o
  -1  11   5     1125.40     1084.50     54.79 o
   0  11   5     3587.76     3653.89    118.12 o
   1  11   5     1122.85     1122.07     57.14 o
   2  11   5      719.72      702.71     62.02 o
   3  11   5      176.51      187.04     41.54 o
   4  11   5       16.66       31.83     46.71 o
  -4  12   5       80.46      105.92     85.15 o
  -3  12   5      504.84      375.58     85.50 o
  -2  12   5      397.10      343.94     51.18 o
  -1  12   5      240.59      182.26     36.05 o
   0  12   5      331.21      368.88     41.56 o
   1  12   5      258.08      278.84     39.77 o
   2  12   5      402.53      323.55    136.73 o
   3  12   5      516.01      508.31    103.82 o
   4  12   5       90.53       41.94     58.19 o
  -3  13   5      192.96      224.65     85.85 o
  -2  13   5      102.98      100.19     82.38 o
  -1  13   5     2405.77     2534.50    134.04 o
   0  13   5       64.39       10.48     35.59 o
   1  13   5     2315.36     2351.54     96.84 o
   2  13   5       82.54       39.11     49.87 o
   3  13   5      170.52      165.53     77.37 o
  -3  14   5      246.61      229.15     96.92 o
  -2  14   5      320.94      325.01     59.34 o
  -1  14   5      134.17      177.70     52.22 o
   0  14   5      246.80      203.65     43.59 o
   1  14   5      113.70       64.12     52.25 o
   2  14   5      344.84      342.16     62.93 o
   3  14   5      269.49      378.63     70.62 o
  -3  15   5       44.78      -50.54     91.38 o
  -2  15   5      466.18      459.13     66.82 o
  -1  15   5      521.04      580.50     91.56 o
   0  15   5     1359.61     1397.07     76.48 o
   1  15   5      568.37      536.45     71.09 o
   2  15   5      428.47      369.74     70.10 o
   3  15   5       47.56       67.27    113.88 o
  -2  16   5      157.88     1377.34    142.61 o
  -1  16   5       93.11       80.55     58.66 o
   0  16   5      147.23      139.18     50.22 o
   1  16   5      110.30      106.30     62.57 o
   2  16   5      110.73      118.62     68.77 o
  -2  17   5      190.42      196.61    103.50 o
  -1  17   5      160.66      141.56     66.28 o
   0  17   5      886.43      980.35     73.66 o
   1  17   5      190.28      143.14     69.48 o
   2  17   5      220.16      127.68     74.01 o
  -1  18   5       91.18      137.93     69.97 o
   0  18   5        9.90      -13.50     95.54 o
   1  18   5      119.41       89.64     71.64 o
   0   0   6    22721.33    21896.24    981.34 o
   1   0   6     3006.89     2873.12     97.51 o
   2   0   6     1966.64     1910.30     52.02 o
   3   0   6     2458.95     2495.66     67.28 o
   4   0   6       82.51       76.60     36.56 o
   5   0   6      140.08       55.38     84.12 o
  -5   1   6        1.31      149.88     85.50 o
  -4   1   6      510.58      453.81     77.88 o
  -3   1   6      811.08      785.56     36.61 o
  -2   1   6     2302.09     2216.72     81.74 o
  -1   1   6     8658.13     8275.89    208.45 o
   0   1   6     6697.16     6447.79    297.35 o
   1   1   6     7852.46     7651.37    259.21 o
   2   1   6     2203.35     2079.65     66.90 o
   3   1   6      741.28      788.10     38.26 o
   4   1   6      557.78      589.05     54.52 o
   5   1   6        6.64      102.87     48.24 o
  -5   2   6       25.40      -41.40     41.40 o
  -4   2   6      339.71      324.06     39.72 o
  -3   2   6      330.80      331.30     37.56 o
  -2   2   6     5205.28     5307.72    141.81 o
  -1   2   6     6988.44     6981.44    180.67 o
   0   2   6     6233.22     5871.02    185.62 o
   1   2   6     6642.56     6825.90    179.47 o
   2   2   6     4970.00     5130.81    144.01 o
   3   2   6      376.63      372.56     28.63 o
   4   2   6      349.92      395.62     45.08 o
   5   2   6       15.13      -10.33     47.61 o
  -5   3   6      228.19      218.40     49.64 o
  -4   3   6       84.53       58.25     35.37 o
  -3   3   6     1427.83     1380.47     71.83 o
  -2   3   6     3575.38     3665.55    107.25 o
  -1   3   6     1140.08     1052.55     45.47 o
   0   3   6    11682.44    11599.89    297.54 o
   1   3   6     1083.35     1064.24     62.31 o
   2   3   6     3849.05     3974.52    110.55 o
   3   3   6     1519.33     1564.58     59.80 o
   4   3   6       76.65       53.72     38.74 o
   5   3   6      225.48      229.26     74.08 o
  -5   4   6        4.00      -45.62     45.62 o
  -4   4   6      302.65      320.96     44.90 o
  -3   4   6      993.69      959.82     44.51 o
  -2   4   6      642.79      636.42     44.91 o
  -1   4   6     7800.54     8049.74    258.43 o
   0   4   6        9.47       85.89     88.44 o
   1   4   6     8034.86     8217.32    266.31 o
   2   4   6      591.59      572.34     27.66 o
   3   4   6      929.74      952.25     73.43 o
   4   4   6      318.15      333.59     37.55 o
   5   4   6        9.66       -3.73     50.53 o
  -5   5   6       54.26       48.81     84.46 o
  -4   5   6       67.25       51.45     32.23 o
  -3   5   6     1039.95      987.74     46.13 o
  -2   5   6      956.49      968.65     38.29 o
  -1   5   6     4228.52     4130.95    119.71 o
   0   5   6     3335.91     3295.68     91.09 o
   1   5   6     4754.58     4800.34    151.88 o
   2   5   6      905.49      887.26     52.56 o
   3   5   6      995.58     1011.61     49.74 o
   4   5   6       61.45       47.17     32.99 o
   5   5   6       40.40      -10.38     96.58 o
  -4   6   6       81.63       73.87     42.72 o
  -3   6   6      936.29      997.68     46.54 o
  -2   6   6      622.65      586.40     25.87 o
  -1   6   6     2390.93     2210.02     93.63 o
   0   6   6     8552.82     8578.08    224.38 o
   1   6   6     2353.05     2182.88     87.50 o
   2   6   6      659.60      588.31     87.92 o
   3   6   6      997.29      993.92     51.70 o
   4   6   6       92.49       50.18     34.93 o
  -4   7   6      606.03      694.38     82.38 o
  -3   7   6      155.46      114.91     45.35 o
  -2   7   6      778.41      739.23     41.24 o
  -1   7   6     3396.97     3401.04    100.53 o
   0   7   6     1875.33     1932.95     61.63 o
   1   7   6     3385.64     3369.72    104.50 o
   2   7   6      768.70      752.84     75.98 o
   3   7   6      170.11      182.84     42.20 o
   4   7   6      625.04      547.69     49.65 o
  -4   8   6      299.14      142.61     71.31 o
  -3   8   6      114.50      113.70     40.33 o
  -2   8   6     1791.96     1815.89     72.17 o
  -1   8   6      257.37      237.73     24.20 o
   0   8   6     3993.54     4028.53    147.18 o
   1   8   6      305.31      267.78     29.64 o
   2   8   6     1761.94     1666.13    144.35 o
   3   8   6      110.08       92.91     49.49 o
   4   8   6      262.26      173.82     44.29 o
  -4   9   6       85.27        8.65     73.38 o
  -3   9   6      222.12      145.38     65.08 o
  -2   9   6      745.09      773.19     52.27 o
  -1   9   6       42.12       71.39     32.72 o
   0   9   6     2207.68     2227.71     96.55 o
   1   9   6       68.59       91.69     28.30 o
   2   9   6      839.90      799.47     64.04 o
   3   9   6      189.51      162.44     36.90 o
   4   9   6       76.62      104.80     43.55 o
  -4  10   6      131.38        1.38     79.62 o
  -3  10   6      230.63      261.00     76.85 o
  -2  10   6      437.06      418.09     58.50 o
  -1  10   6     1749.96     1754.79     86.20 o
   0  10   6      689.77      687.44     49.76 o
   1  10   6     1676.23     1694.26    102.60 o
   2  10   6      432.79      338.02     49.37 o
   3  10   6      215.30      176.72     39.84 o
   4  10   6      141.18      185.67     48.15 o
  -4  11   6       16.08      -20.08     80.65 o
  -3  11   6      398.35      486.34     88.62 o
  -2  11   6      131.39       93.46     64.73 o
  -1  11   6      465.15      503.26     42.14 o
   0  11   6       86.18       91.94     32.61 o
   1  11   6      531.30      499.20     43.68 o
   2  11   6      100.75       71.08     47.94 o
   3  11   6      388.96      286.76     70.38 o
   4  11   6       17.46       47.68     47.79 o
  -3  12   6      105.41      226.04     82.04 o
  -2  12   6       19.40       15.84     59.88 o
  -1  12   6      776.11      797.60     53.78 o
   0  12   6      150.12      190.02     37.78 o
   1  12   6      761.50      695.31     51.69 o
   2  12   6       17.25      -33.55     44.76 o
   3  12   6      112.71       89.93     55.51 o
  -3  13   6       40.43       40.15     78.92 o
  -2  13   6       78.22       26.72     65.25 o
  -1  13   6       69.97       73.55     48.62 o
   0  13   6       64.79       29.91     37.90 o
   1  13   6       76.86      143.97     49.80 o
   2  13   6       84.10       92.34     51.32 o
   3  13   6       59.57       67.03     60.14 o
  -3  14   6       41.53      154.38     91.04 o
  -2  14   6      143.21       96.65     54.73 o
  -1  14   6      128.59      191.70     55.54 o
   0  14   6      395.28      371.94     49.38 o
   1  14   6      132.29      123.89     55.65 o
   2  14   6      143.11       71.38    100.04 o
   3  14   6       33.45       44.41     63.68 o
  -2  15   6       17.53       50.92     57.36 o
  -1  15   6        4.61        8.21     52.83 o
   0  15   6       90.60      101.16     66.56 o
   1  15   6        9.16      -14.02     78.40 o
   2  15   6       17.87      106.32     62.90 o
  -2  16   6       38.06      -39.63     59.30 o
  -1  16   6       32.03       54.13     59.56 o
   0  16   6      174.16      169.72     51.97 o
   1  16   6       37.40       63.31     68.88 o
   2  16   6       23.42       10.38     65.11 o
  -1  17   6        9.32       78.92     79.27 o
   0  17   6       19.36       73.38     94.85 o
   1  17   6        9.61       -0.09     80.31 o
   0  18   6       34.26      193.50    105.58 o
   1   0   7      313.58      285.40     23.37 o
   2   0   7      519.46      487.96     28.01 o
   3   0   7      975.99      983.56     44.55 o
   4   0   7      755.67      793.75    108.52 o
   5   0   7        4.69       46.35     42.39 o
  -5   1   7       29.15       35.10     42.93 o
  -4   1   7       38.84      -32.54     60.92 o
  -3   1   7      103.92      147.55     23.50 o
  -2   1   7      139.05      156.73     35.65 o
  -1   1   7      459.91      423.78     21.91 o
   0   1   7     3361.75     3230.64    158.19 o
   1   1   7      392.49      368.82     52.79 o
   2   1   7      153.05      191.82     26.17 o
   3   1   7       97.14       83.40     23.26 o
   4   1   7       31.37      -32.17     38.32 o
   5   1   7       26.28      100.62     65.25 o
  -5   2   7       49.07       62.27     45.02 o
  -4   2   7      152.93      109.29     61.79 o
  -3   2   7      660.96      695.74     46.98 o
  -2   2   7      300.64      345.42     25.69 o
  -1   2   7     2373.37     2413.27     66.94 o
   0   2   7       52.20        9.35     23.19 o
   1   2   7     2082.55     2149.51     65.03 o
   2   2   7      389.29      420.18     37.68 o
   3   2   7      709.33      782.92     40.27 o
   4   2   7      199.57      202.63     44.68 o
   5   2   7       45.50       10.85     50.97 o
  -5   3   7       69.80       55.01     48.03 o
  -4   3   7       67.77       77.30     37.93 o
  -3   3   7       97.22       76.85     33.92 o
  -2   3   7       59.21       33.43     18.44 o
  -1   3   7     2492.60     2447.32     72.24 o
   0   3   7       60.39       53.47     10.93 o
   1   3   7     2636.85     2525.99     91.78 o
   2   3   7       73.56       44.45     20.43 o
   3   3   7      120.97      143.33     43.65 o
   4   3   7       73.03       58.18     41.25 o
   5   3   7       63.19       -4.80     55.04 o
  -4   4   7      214.07      231.81     44.16 o
  -3   4   7      176.95      165.80     48.98 o
  -2   4   7     1141.01     1124.33     83.77 o
  -1   4   7      585.36      570.81     33.49 o
   0   4   7     1390.92     1270.76     56.89 o
   1   4   7      523.28      524.78     36.96 o
   2   4   7      960.50      940.66     54.94 o
   3   4   7      192.67      250.50     64.27 o
   4   4   7      226.99      242.53     37.48 o
  -4   5   7      238.51      284.45     46.85 o
  -3   5   7       72.06       84.43     35.11 o
  -2   5   7      423.70      460.58     28.37 o
  -1   5   7       36.05        6.25     18.89 o
   0   5   7     2802.30     2627.54    140.19 o
   1   5   7       24.65       12.11     25.79 o
   2   5   7      402.58      431.94     48.63 o
   3   5   7       84.45       53.43     30.14 o
   4   5   7      241.98      225.08     38.53 o
  -4   6   7       40.26       90.62     45.54 o
  -3   6   7      176.72      168.34     39.04 o
  -2   6   7     1543.64     1578.30     72.45 o
  -1   6   7      307.81      304.91     56.94 o
   0   6   7     3282.00     3119.60    115.64 o
   1   6   7      328.57      302.46     33.89 o
   2   6   7     1540.57     1492.13     75.89 o
   3   6   7      172.51      176.99     33.11 o
   4   6   7       43.86       39.28     37.13 o
  -4   7   7       76.15       60.92     67.85 o
  -3   7   7       86.49       93.50     27.47 o
  -2   7   7      484.64      454.50     64.73 o
  -1   7   7      745.51      725.26     49.75 o
   0   7   7      444.00      426.36     36.98 o
   1   7   7      700.07      679.78     47.19 o
   2   7   7      530.36      559.93     47.97 o
   3   7   7       75.16       70.73     32.43 o
   4   7   7       57.31       98.60     40.13 o
  -4   8   7        4.48      -56.77     68.54 o
  -3   8   7      390.22      367.96     73.04 o
  -2   8   7      248.93      309.46     62.31 o
  -1   8   7     1795.15     1744.03     80.56 o
   0   8   7     1601.49     1724.58     58.86 o
   1   8   7     1667.81     1794.27    129.68 o
   2   8   7      272.58      270.96     42.87 o
   3   8   7      405.75      393.62     41.67 o
   4   8   7        3.06       -7.78     40.64 o
  -4   9   7       10.68      122.54     78.23 o
  -3   9   7      287.45      244.73     74.08 o
  -1   9   7      848.11      948.62     58.13 o
   0   9   7      282.64      221.53     39.28 o
   1   9   7      878.26      869.50     48.71 o
   2   9   7      657.27      656.80     55.86 o
   3   9   7      316.05      314.50     42.41 o
   4   9   7       11.37      -42.31     42.31 o
  -4  10   7       69.28       92.08     83.77 o
  -3  10   7      323.29      338.54     80.31 o
  -2  10   7      715.97      707.19     87.58 o
  -1  10   7     2413.23     2696.64    109.26 o
   0  10   7       21.28       -0.33     32.55 o
   1  10   7     2377.06     2368.35    118.15 o
   2  10   7      736.30      705.82     61.42 o
   3  10   7      351.90      333.78    117.43 o
   4  10   7       77.64       54.38    105.00 o
  -4  11   7       39.65      120.12     89.31 o
  -3  11   7      541.48      549.34     94.85 o
  -2  11   7      323.69      350.65     80.31 o
  -1  11   7      137.90      113.91     41.71 o
   0  11   7      545.73      534.44     44.01 o
   1  11   7      161.21      137.27     42.63 o
   2  11   7      392.14      343.97     53.90 o
   3  11   7      578.87      535.40     94.87 o
   4  11   7       36.90      -26.77     47.51 o
  -3  12   7      114.33      126.00     84.46 o
  -2  12   7      535.03      531.00     90.35 o
  -1  12   7      583.49      650.97     49.01 o
   0  12   7     2147.32     2172.07     88.46 o
   1  12   7      500.49      502.26     48.37 o
   2  12   7      473.24      431.92     60.89 o
   3  12   7       97.14       57.12     55.37 o
  -3  13   7        7.35      -79.27     79.27 o
  -2  13   7      296.73      329.19     59.22 o
  -1  13   7      434.25      431.81     59.02 o
   0  13   7       31.36       20.23     38.55 o
   1  13   7      406.80      344.32     57.98 o
   2  13   7      315.84      373.37     61.44 o
   3  13   7       16.14       39.89     74.77 o
  -3  14   7       47.67       25.62     88.62 o
  -2  14   7      472.21      535.47     68.84 o
  -1  14   7      106.78       -7.52     50.91 o
   0  14   7     1287.23     1498.62     85.54 o
   1  14   7      100.90       54.97     52.36 o
   2  14   7      455.60      310.52     66.67 o
   3  14   7       41.80       28.68     65.78 o
  -2  15   7      154.06       94.00     60.17 o
  -1  15   7       72.22       68.61     56.53 o
   0  15   7      397.91      366.61     53.46 o
   1  15   7       72.12       78.16     59.60 o
   2  15   7      170.44       98.01     62.54 o
  -2  16   7       84.05      102.85     65.28 o
  -1  16   7      707.76      698.71     81.26 o
   0  16   7      111.89      169.74     81.13 o
   1  16   7      716.51      749.22    152.65 o
   2  16   7       86.16      225.35     72.70 o
  -1  17   7      134.49      148.79     68.51 o
   1  17   7      132.49       90.25     71.79 o
   0   0   8    10806.46     9946.36    456.23 o
   1   0   8       19.64      -10.95     36.35 o
   2   0   8     5756.10     5547.79    259.61 o
   3   0   8        7.16      -15.45     20.96 o
   4   0   8       83.62       39.81     66.81 o
   5   0   8        0.36       69.65     46.49 o
  -5   1   8       63.11       62.02     46.37 o
  -4   1   8      566.77      591.98     51.41 o
  -3   1   8     1257.68     1242.56     62.63 o
  -2   1   8     2877.60     2838.80    145.38 o
  -1   1   8      426.51      457.36     30.00 o
   0   1   8      712.79      773.48     42.83 o
   1   1   8      415.46      454.50     45.35 o
   2   1   8     2907.52     2788.05    123.23 o
   3   1   8     1262.57     1299.07    101.81 o
   4   1   8      512.69      642.33     57.13 o
   5   1   8       56.87       60.23     90.35 o
  -4   2   8       38.46       78.85     38.40 o
  -3   2   8     1047.26      979.80     59.37 o
  -2   2   8     2124.63     2160.90     83.21 o
  -1   2   8     6291.16     6015.87    159.39 o
   0   2   8     5897.69     5443.60    258.23 o
   1   2   8     6121.60     5891.18    199.36 o
   2   2   8     2151.57     2048.44     84.69 o
   3   2   8     1117.37     1053.88     49.65 o
   4   2   8       29.31       17.90     42.42 o
  -4   3   8       13.89       52.82     46.21 o
  -3   3   8      939.94      974.36     56.78 o
  -2   3   8       48.64       40.74     19.25 o
  -1   3   8     3018.62     2905.48     83.16 o
   0   3   8      450.83      417.82     25.54 o
   1   3   8     2940.68     2777.42    104.88 o
   2   3   8       56.04       54.11     35.31 o
   3   3   8      916.94      901.86     49.90 o
   4   3   8       16.76      -33.95     42.05 o
  -4   4   8       11.91       33.96     41.30 o
  -3   4   8      705.63      679.77     51.40 o
  -2   4   8      270.55      272.52     24.44 o
  -1   4   8     8355.82     8593.81    273.63 o
   0   4   8      979.41      935.50     50.38 o
   1   4   8     8526.07     8517.15    282.34 o
   2   4   8      268.63      236.26     54.17 o
   3   4   8      672.56      770.27     48.28 o
   4   4   8       12.73       16.68     45.40 o
  -4   5   8      203.43      261.24     49.07 o
  -3   5   8      637.08      645.50    107.31 o
  -2   5   8     1449.81     1455.08     53.47 o
  -1   5   8      948.62      971.95     49.50 o
   0   5   8      388.36      355.63     63.35 o
   1   5   8      946.94      994.83     59.71 o
   2   5   8     1509.18     1481.02     74.44 o
   3   5   8      636.57      552.97     41.34 o
   4   5   8      203.49      274.33     55.93 o
  -4   6   8       68.55       59.73     46.87 o
  -3   6   8      211.20      285.78     73.90 o
  -2   6   8     2225.21     2242.08     72.00 o
  -1   6   8      874.04      876.18     38.82 o
   0   6   8     6537.41     6468.57    219.91 o
   1   6   8      876.44      868.27     52.25 o
   2   6   8     2264.15     2162.95     97.62 o
   3   6   8      208.77      250.67     35.36 o
   4   6   8       64.55       98.77     38.61 o
  -4   7   8      245.10      358.61     78.23 o
  -3   7   8       46.86       21.82     57.98 o
  -2   7   8     1600.47     1699.48     60.97 o
  -1   7   8       41.34      -27.00     40.85 o
   0   7   8     1603.23     1758.79    222.40 o
   1   7   8       73.33       88.50     32.19 o
   2   7   8     1649.67     1631.46     84.23 o
   3   7   8       41.93       55.91     33.14 o
   4   7   8      238.24      299.74     61.02 o
  -4   8   8       98.60       66.81     74.08 o
  -3   8   8       78.86       64.73     62.65 o
  -2   8   8     1719.99     1620.00    123.92 o
  -1   8   8     1393.78     1438.22     72.79 o
   0   8   8     2043.33     2078.66     91.46 o
   1   8   8     1351.76     1490.29    199.38 o
   2   8   8     1760.80     1561.55     84.85 o
   3   8   8       76.33       49.39     35.06 o
   4   8   8       92.15      156.48     45.19 o
  -4   9   8       26.30       51.23     78.58 o
  -3   9   8      441.17      311.54     78.92 o
  -2   9   8      229.35      250.96     67.15 o
  -1   9   8     1690.04     1641.92     82.00 o
   0   9   8      223.23      206.68     40.09 o
   1   9   8     1544.70     1492.60     68.27 o
   2   9   8      171.16      157.26     43.54 o
   3   9   8      455.79      388.87     45.04 o
   4   9   8       34.65       22.14     45.44 o
  -4  10   8       39.22       19.73     84.81 o
  -3  10   8      296.30      468.69     86.88 o
  -2  10   8       55.02       -5.19     60.92 o
  -1  10   8     1223.18     1239.52     72.93 o
   0  10   8        1.16      -14.65     36.83 o
   1  10   8     1291.41     1221.18    119.60 o
   2  10   8       54.05       22.88     41.78 o
   3  10   8      280.08      346.19     47.14 o
   4  10   8       43.37       23.02     47.32 o
  -3  11   8       61.75       61.27     77.19 o
  -2  11   8      275.37      324.69     81.00 o
  -1  11   8      543.62      506.39     67.15 o
   0  11   8      266.22      316.56     39.93 o
   1  11   8      485.10      454.38     44.96 o
   2  11   8      213.33      205.55     50.22 o
   3  11   8       90.79       51.13     43.21 o
  -3  12   8      302.97      117.35     86.54 o
  -2  12   8      247.18      263.08     85.50 o
  -1  12   8      284.01      393.23     81.35 o
   0  12   8      363.00      326.16     42.95 o
   1  12   8      267.05      308.87     43.89 o
   2  12   8      247.69      263.56     56.41 o
   3  12   8      315.77      368.52     65.37 o
  -3  13   8       24.47      -39.12     83.08 o
  -2  13   8      300.64      360.96     62.29 o
  -1  13   8       12.35       50.65     49.13 o
   0  13   8      922.16      973.03     62.24 o
   1  13   8        7.31       -0.39     48.56 o
   2  13   8      300.20      238.64     59.95 o
   3  13   8       22.33        6.61     61.54 o
  -3  14   8       35.99        5.19     89.31 o
  -2  14   8      156.95      213.71     60.45 o
  -1  14   8       25.41       22.97     54.94 o
   0  14   8       68.71       16.57     42.97 o
   1  14   8       27.34      -10.21     53.58 o
   2  14   8      167.76      133.98     59.24 o
   3  14   8       45.44      -41.10     68.02 o
  -2  15   8       31.79      134.50     90.35 o
  -1  15   8      249.44      129.43     96.92 o
   0  15   8       16.70       33.99     47.75 o
   1  15   8      242.35      290.39    140.71 o
   2  15   8       29.43       71.60     62.66 o
  -2  16   8       41.12      126.99     67.78 o
  -1  16   8       27.08      -49.59     72.35 o
   0  16   8        9.41      -49.10     49.37 o
   1  16   8       22.90       70.59     65.35 o
   2  16   8       39.59        2.52     64.34 o
  -1  17   8       59.62      118.21     95.54 o
   1  17   8       58.95      156.04     72.08 o
   1   0   9       54.12       64.82     21.04 o
   2   0   9      841.08      896.92     49.68 o
   3   0   9      328.53      348.18     56.77 o
   4   0   9        5.78       24.92     67.85 o
  -4   1   9       83.15      110.02     69.06 o
  -3   1   9      204.95      230.73     30.77 o
  -2   1   9     1242.83     1254.84     48.94 o
  -1   1   9      533.10      490.39     27.46 o
   0   1   9     2196.14     1863.40     74.65 o
   1   1   9      607.64      560.77     51.58 o
   2   1   9     1271.25     1297.92     62.87 o
   3   1   9      200.37      187.19     31.39 o
   4   1   9       73.52      120.82     45.95 o
  -4   2   9      294.61      257.40     45.39 o
  -3   2   9      147.88      162.12     23.46 o
  -2   2   9      218.24      230.93     23.72 o
  -1   2   9      417.24      433.65     26.26 o
   0   2   9      339.85      274.85     40.15 o
   1   2   9      516.41      513.34     50.88 o
   2   2   9      228.64      217.91     24.10 o
   3   2   9      181.80      239.36     30.39 o
   4   2   9      260.13      239.20     49.82 o
  -4   3   9        3.46       43.42     41.40 o
  -3   3   9      578.21      542.48     47.93 o
  -2   3   9      700.76      726.57     40.06 o
  -1   3   9     1709.19     1715.65     55.37 o
   0   3   9       81.99       73.93     30.98 o
   1   3   9     1548.22     1416.01     69.83 o
   2   3   9      620.76      677.81     47.60 o
   3   3   9      622.56      631.46     55.01 o
   4   3   9        7.51      -16.96     45.24 o
  -4   4   9       90.03       89.47     45.04 o
  -3   4   9      212.63      225.50     40.33 o
  -2   4   9       85.04       17.19     35.85 o
  -1   4   9     1479.11     1523.32     63.64 o
   0   4   9       57.52       88.62     36.69 o
   1   4   9     1532.07     1480.78     86.19 o
   2   4   9      117.37       51.23     44.65 o
   3   4   9      200.30      239.88     33.55 o
   4   4   9       89.00       31.67    128.94 o
  -4   5   9       50.37       69.01     47.26 o
  -3   5   9      412.33      418.31     46.62 o
  -2   5   9      634.07      580.92     85.50 o
  -1   5   9     1156.10     1120.75     54.73 o
   0   5   9      529.91      510.81     42.23 o
   1   5   9     1091.33     1071.24     59.48 o
   2   5   9      601.83      627.20     64.04 o
   3   5   9      384.69      374.41     59.78 o
   4   5   9       52.49       26.27     49.91 o
  -4   6   9       57.59       27.18     47.91 o
  -3   6   9       39.87       31.78     39.98 o
  -2   6   9      672.17      725.60     41.71 o
  -1   6   9      193.63      175.38     27.33 o
   0   6   9     1639.74     1608.54     75.44 o
   1   6   9      212.26      220.71     35.98 o
   2   6   9      687.30      672.79     54.17 o
   3   6   9       33.28       65.19     32.60 o
   4   6   9       58.05       21.97     39.55 o
  -4   7   9       90.83      151.51     53.71 o
  -3   7   9       22.36       72.72     41.23 o
  -2   7   9      838.30      791.14     93.63 o
  -1   7   9      275.78      300.46     58.15 o
   0   7   9      244.56      150.07     35.34 o
   1   7   9      318.91      370.98     46.56 o
   2   7   9      855.79      808.21     60.21 o
   3   7   9       18.25      -23.03     34.01 o
   4   7   9      104.02       91.31     42.99 o
  -4   8   9       30.86       96.23     80.65 o
  -3   8   9      156.33       78.23     66.81 o
  -2   8   9      426.74      432.69     72.69 o
  -1   8   9     1020.92      794.77     85.50 o
   0   8   9     1329.49     1535.98     79.93 o
   1   8   9     1042.50     1033.50     63.27 o
   2   8   9      389.60      389.66     50.14 o
   3   8   9      161.56      155.74     39.09 o
   4   8   9       33.80      -18.24     42.79 o
  -4   9   9       25.78      164.77     85.15 o
  -3   9   9      212.25      270.35     77.88 o
  -2   9   9      733.90      649.73     85.85 o
  -1   9   9      364.33      378.00     68.88 o
   0   9   9      136.83      140.88     39.65 o
   1   9   9      395.42      410.59     39.49 o
   2   9   9      665.64      631.68     59.31 o
   3   9   9      214.38      186.86     47.17 o
   4   9   9       28.19       43.66     46.31 o
  -3  10   9       94.70      115.96     76.85 o
  -2  10   9      192.61      282.81     76.15 o
  -1  10   9      962.12     1031.35     67.39 o
   0  10   9       27.59      -12.74     38.77 o
   1  10   9     1051.94     1077.40     95.17 o
   2  10   9      179.88      186.65     48.95 o
   3  10   9       69.12       94.89     41.93 o
  -3  11   9      370.24      337.50     92.42 o
  -2  11   9      101.44      199.38     76.50 o
  -1  11   9      273.40      301.96     69.06 o
   0  11   9      235.73      197.90     54.35 o
   1  11   9      307.33      269.15     42.14 o
   2  11   9       58.76      -20.02     76.67 o
   3  11   9      314.05      237.90     46.93 o
  -3  12   9       51.71       49.50     84.46 o
  -2  12   9      333.63      315.35     89.65 o
  -1  12   9      491.97      412.27     86.88 o
   0  12   9      988.21      988.91     60.13 o
   1  12   9      510.28      470.24    126.69 o
   2  12   9      369.40      370.10     61.56 o
   3  12   9       54.47       29.98     56.64 o
  -3  13   9        8.93       51.92     93.12 o
  -2  13   9      278.17      364.50     95.19 o
  -1  13   9      154.41      167.44     53.77 o
   0  13   9       30.72       57.32     41.83 o
   1  13   9      136.84      148.03    115.44 o
   2  13   9      296.15      279.51     63.15 o
   3  13   9        7.82      -38.01     62.49 o
  -2  14   9      225.42      281.88     65.95 o
  -1  14   9      281.64      328.09     65.09 o
   0  14   9     1189.40     1256.13     73.16 o
   1  14   9      277.89      278.35     62.46 o
   2  14   9      241.24      267.46     75.63 o
  -2  15   9       72.05       48.21     63.96 o
  -1  15   9      162.57      242.73     65.89 o
   0  15   9        0.26       12.19     47.85 o
   1  15   9      161.45      221.44     65.64 o
   2  15   9       70.52       14.27     95.19 o
  -1  16   9      484.78      613.34     81.67 o
   0  16   9        0.11       61.96     92.42 o
   1  16   9      514.02      656.13     87.58 o
   0  17   9      143.87      159.58     99.69 o
   0   0  10     7407.03     6830.63    323.31 o
   1   0  10      368.15      330.08     36.84 o
   2   0  10     1057.26     1150.24    103.85 o
   3   0  10      577.12      491.10     43.47 o
   4   0  10        3.17       -6.92     67.15 o
  -4   1  10      222.08      315.25     69.75 o
  -3   1  10      272.39      353.20     31.11 o
  -2   1  10      553.08      523.75     34.84 o
  -1   1  10     3218.26     3048.20     88.79 o
   0   1  10       99.71       83.48     25.33 o
   1   1  10     3014.99     2786.88    156.46 o
   2   1  10      639.09      621.65     41.44 o
   3   1  10      333.88      354.47     40.84 o
   4   1  10      213.27      209.42     77.88 o
  -4   2  10       92.52      -22.70     83.94 o
  -3   2  10      307.31      248.46     48.46 o
  -2   2  10      681.00      678.03     46.36 o
  -1   2  10     2347.22     2235.46     86.24 o
   0   2  10     1504.54     1418.19     92.42 o
   1   2  10     2380.76     2278.03    128.08 o
   2   2  10      764.94      768.14     54.00 o
   3   2  10      242.02      243.47     33.00 o
   4   2  10       86.20      109.09     48.34 o
  -4   3  10        8.08      -36.50     42.89 o
  -3   3  10      823.45      823.66     58.02 o
  -2   3  10     2048.27     2022.01     85.03 o
  -1   3  10      880.11      882.12     70.46 o
   0   3  10     2741.52     2632.22     92.86 o
   1   3  10      947.58      833.98     49.93 o
   2   3  10     2052.74     1966.74    125.48 o
   3   3  10      800.07      837.99     49.14 o
   4   3  10        7.11        8.77     48.74 o
  -4   4  10      230.80      237.62     51.32 o
  -3   4  10      196.71      208.31     44.48 o
  -2   4  10      482.50      472.18     41.72 o
  -1   4  10     3478.91     3555.72    103.19 o
   0   4  10     1369.56     1218.60     51.81 o
   1   4  10     3489.39     3491.80    130.93 o
   2   4  10      502.34      514.04     63.35 o
   3   4  10      191.52      214.62     35.24 o
   4   4  10      225.62      186.60     54.94 o
  -4   5  10      186.36      148.11     50.98 o
  -3   5  10      154.19      160.14     51.75 o
  -2   5  10      993.79      920.41     91.73 o
  -1   5  10      396.58      360.54     32.65 o
   0   5  10     5499.83     5084.29    254.42 o
   1   5  10      293.85      294.80     45.87 o
   2   5  10      866.40      983.42     85.50 o
   3   5  10      163.96      183.80     35.62 o
   4   5  10      203.04      353.06     67.33 o
  -4   6  10      134.38       88.07     50.90 o
  -3   6  10      262.05      191.50     45.05 o
  -2   6  10      962.88      862.19     55.78 o
  -1   6  10      241.87      242.44     30.98 o
   0   6  10     4008.26     4081.46    198.35 o
   1   6  10      323.69      388.96     41.98 o
   2   6  10      919.33      924.13     74.77 o
   3   6  10      295.17      290.44     39.91 o
   4   6  10      141.81      118.16     56.62 o
  -4   7  10      119.96      123.37     54.32 o
  -3   7  10      275.53      295.79     52.79 o
  -2   7  10      488.57      585.57     48.73 o
  -1   7  10     2202.26     2164.84    142.61 o
   0   7  10      109.51      128.10     36.35 o
   1   7  10     2185.41     2151.35     98.53 o
   2   7  10      514.57      514.57    114.06 o
   3   7  10      273.94      290.08     41.66 o
   4   7  10      105.41      101.97     58.06 o
  -4   8  10       12.53      -41.19     79.96 o
  -3   8  10      269.77      227.77     76.50 o
  -2   8  10       22.52       -0.35     58.15 o
  -1   8  10      957.96      916.61     91.38 o
   0   8  10      285.62      206.04     40.86 o
   1   8  10      837.13      994.80     64.24 o
   2   8  10       23.87       53.29     42.20 o
   3   8  10      239.38      288.55     44.64 o
   4   8  10       16.50      -15.71     44.43 o
  -4   9  10        1.89       36.69     83.08 o
  -3   9  10      533.61      548.65     94.15 o
  -2   9  10      132.09       92.08     65.42 o
  -1   9  10     1004.19     1023.23    102.81 o
   0   9  10      311.73      338.54     68.19 o
   1   9  10     1179.94     1315.17     74.63 o
   2   9  10       92.30      117.53     46.30 o
   3   9  10      499.27      482.36     70.45 o
   4   9  10        0.95       48.31     48.58 o
  -3  10  10      135.25      100.04     78.58 o
  -1  10  10      598.57      727.96     89.31 o
   0  10  10      390.12      399.04     53.03 o
   1  10  10      604.74      529.89     47.36 o
   2  10  10      172.64      237.30     51.78 o
   3  10  10      144.94      122.97     43.58 o
  -3  11  10       56.42       83.08     82.73 o
  -2  11  10      702.65      639.00     98.31 o
  -1  11  10      155.11      124.62     70.27 o
   0  11  10     1266.62     1338.88     82.85 o
   1  11  10      158.06      198.16     50.37 o
   2  11  10      759.46      684.39    108.87 o
   3  11  10       53.61      -10.84     42.88 o
  -3  12  10        3.45       13.15     88.62 o
  -2  12  10      264.78      267.58     91.04 o
  -1  12  10       26.81       64.73     72.35 o
   0  12  10      392.08      363.70     47.07 o
   1  12  10       21.32      -46.01     46.01 o
   2  12  10      263.35      233.89     82.90 o
   3  12  10        7.84        2.45     56.28 o
  -3  13  10       84.44       22.85     95.54 o
  -2  13  10      181.11      169.61     88.62 o
  -1  13  10      200.39       85.15     78.58 o
   0  13  10      272.29      250.36     47.39 o
   1  13  10      214.64      189.34     57.88 o
   2  13  10      194.08      269.46     62.13 o
   3  13  10       83.63      122.49     64.98 o
  -2  14  10        6.42       68.41    120.81 o
  -1  14  10      198.44      188.09     61.64 o
   0  14  10       32.63       84.45     74.32 o
   1  14  10      200.34      234.46     63.22 o
   2  14  10        6.69      109.33     63.52 o
  -2  15  10       29.65        7.85     62.12 o
  -1  15  10      220.85      348.41     72.03 o
   0  15  10       25.49       75.53     50.49 o
   1  15  10      207.74      293.39     68.54 o
   2  15  10       32.14      106.65     66.71 o
  -1  16  10        0.12      -35.51     63.30 o
   0  16  10       63.38      -53.31     88.27 o
   1  16  10        2.23      -62.37     62.37 o
   1   0  11     1573.30     1641.39     59.93 o
   2   0  11       31.04       -6.23     36.69 o
   3   0  11      156.70      103.10     49.67 o
   4   0  11      104.71      160.73     47.57 o
  -4   1  11       96.87      140.87     47.34 o
  -3   1  11      253.84      234.58     42.05 o
  -2   1  11     1126.78     1132.21     63.22 o
  -1   1  11      389.08      408.12     28.98 o
   0   1  11     1215.91     1130.53     61.87 o
   1   1  11      376.50      381.81     53.65 o
   2   1  11     1098.66     1225.38     92.08 o
   3   1  11      250.53      271.40     40.25 o
   4   1  11       95.91      132.58     77.54 o
  -4   2  11       74.00       35.60     45.88 o
  -3   2  11       29.77        4.07     45.52 o
  -2   2  11      305.52      315.91     37.40 o
  -1   2  11      212.56      186.06     23.98 o
   0   2  11     1535.13     1573.62     74.04 o
   1   2  11      243.51      244.04     48.12 o
   2   2  11      272.31      374.19     57.46 o
   3   2  11       17.41       59.22     30.48 o
   4   2  11       72.78       55.04     72.69 o
  -4   3  11      108.34      114.10     47.42 o
  -3   3  11      242.74      299.37     56.60 o
  -2   3  11      355.53      346.25     39.57 o
  -1   3  11      887.90      834.02     40.11 o
   0   3  11      442.31      427.63     29.67 o
   1   3  11      925.59      976.15     76.85 o
   2   3  11      536.82      596.94     92.25 o
   3   3  11      236.64      267.28     36.84 o
   4   3  11      103.31      124.60     53.28 o
  -4   4  11        2.10      -14.71     46.75 o
  -3   4  11      150.57      177.40     56.77 o
  -2   4  11      214.94      206.60     36.52 o
  -1   4  11      379.87      392.33     29.98 o
   0   4  11     1335.62     1399.47     58.46 o
   1   4  11      313.71      335.42     66.63 o
   2   4  11      237.15      193.50     57.12 o
   3   4  11      162.85      170.59     36.31 o
   4   4  11        1.24       30.24     53.26 o
  -4   5  11       18.31       30.02     49.27 o
  -3   5  11      237.41      292.29     48.31 o
  -2   5  11       40.46       21.48     32.18 o
  -1   5  11     1074.45     1102.26     97.79 o
   0   5  11      313.09      345.11     57.46 o
   1   5  11     1147.45     1201.68     65.72 o
   2   5  11       21.51       12.12     51.58 o
   3   5  11      250.73      301.30     41.09 o
   4   5  11       10.87      -34.92     53.13 o
  -4   6  11       30.40       37.86     51.11 o
  -3   6  11      120.46      224.16     46.43 o
  -2   6  11       13.82       11.23     33.18 o
  -1   6  11      686.65      734.98     63.87 o
   0   6  11      231.08      214.27     55.38 o
   1   6  11      643.83      702.19     54.95 o
   2   6  11       11.33       14.26     36.66 o
   3   6  11      126.68      138.60     48.01 o
   4   6  11       26.74       16.53     56.52 o
  -4   7  11      182.08      216.24     59.35 o
  -3   7  11      140.31      210.50     47.55 o
  -2   7  11      254.06      219.44     40.58 o
  -1   7  11      755.98      891.00     86.19 o
   0   7  11     3113.60     2889.46    118.28 o
   1   7  11      635.69      738.42     65.94 o
   2   7  11      281.39      321.62    127.38 o
   3   7  11      147.09      108.45     39.30 o
   4   7  11      166.81      235.32     99.00 o
  -4   8  11       54.92       92.42     84.81 o
  -3   8  11       27.93       48.46     72.35 o
  -2   8  11       83.23       70.96     64.73 o
  -1   8  11      181.67      208.04     64.73 o
   0   8  11      521.06      618.74     55.05 o
   1   8  11      176.02      161.05     44.40 o
   2   8  11       86.91      150.80     45.40 o
   3   8  11       29.54       68.96     40.38 o
   4   8  11       56.19       96.51     62.49 o
  -3   9  11       58.77       64.04     76.85 o
  -2   9  11      343.69      330.92     79.96 o
  -1   9  11        7.37      -57.81     57.81 o
   0   9  11      407.05      425.84     52.38 o
   1   9  11        1.80       12.81     60.23 o
   2   9  11      337.89      337.01     75.98 o
   3   9  11       65.94       79.83     43.70 o
  -3  10  11        1.49       46.04     81.35 o
  -2  10  11      224.46      278.31     84.46 o
  -1  10  11      298.31      400.85     80.31 o
   0  10  11       22.79       18.57     44.78 o
   1  10  11      303.92      286.55     42.18 o
   2  10  11      203.18      250.22     54.66 o
   3  10  11        2.79      -39.35     43.26 o
  -3  11  11       47.07      -40.85     84.46 o
  -2  11  11      239.59      225.69     86.88 o
  -1  11  11      267.56      382.85     85.50 o
   0  11  11      448.73      469.98     60.56 o
   1  11  11      265.92      248.33     55.21 o
   2  11  11      250.72      213.93     56.66 o
   3  11  11       45.60       62.83     47.63 o
  -3  12  11       76.54       22.85     92.08 o
  -2  12  11       90.14      155.42     85.15 o
  -1  12  11       31.47       19.38     75.46 o
   0  12  11      193.66      208.57     57.61 o
   1  12  11       30.44       92.76     68.54 o
   2  12  11       97.25       89.50     57.99 o
   3  12  11       75.13       56.57     62.72 o
  -2  13  11       54.78      107.65     91.73 o
  -1  13  11      469.14      491.19    100.04 o
   0  13  11       45.25       57.50     43.99 o
   1  13  11      456.70      502.27     68.40 o
   2  13  11       60.77       83.94     59.33 o
  -2  14  11       22.84       39.12     93.46 o
  -1  14  11       78.96       51.90     93.12 o
   0  14  11       48.75       73.26     48.60 o
   1  14  11       87.48       62.99     59.49 o
   2  14  11       19.86       18.46     77.88 o
  -1  15  11      258.58      341.60     73.78 o
   0  15  11      314.27      420.58    101.42 o
   1  15  11      276.88      352.33    173.94 o
   0  16  11       31.21       45.35     92.77 o
   0   0  12       16.54      -30.46     39.12 o
   1   0  12      525.81      527.59     34.75 o
   2   0  12        0.10      -10.76     29.92 o
   3   0  12      597.26      576.73     41.70 o
   4   0  12       12.79      -24.07     71.48 o
  -4   1  12        5.15      -49.93     58.33 o
  -3   1  12      233.78      214.90     79.62 o
  -2   1  12      204.71      108.47     45.17 o
  -1   1  12     2594.67     2610.70     82.61 o
   0   1  12      676.71      617.73     46.34 o
   1   1  12     2639.33     2548.42    150.06 o
   2   1  12      216.58      221.54     51.58 o
   3   1  12      224.32      181.75     40.45 o
   4   1  12        3.87      -22.50     71.65 o
  -4   2  12      136.32      115.60     50.33 o
  -3   2  12      157.46       80.69     41.24 o
  -2   2  12      664.70      602.30     48.07 o
  -1   2  12      431.78      423.47     31.67 o
   0   2  12      152.28      116.34     32.64 o
   1   2  12      468.23      477.00     60.92 o
   2   2  12      610.14      695.42     74.42 o
   3   2  12      181.64      114.05     39.83 o
   4   2  12      133.57      120.46     79.27 o
  -4   3  12       37.71      -37.30     58.50 o
  -3   3  12       86.85       64.91     59.54 o
  -2   3  12     1110.25     1016.26     98.13 o
  -1   3  12      244.43      241.98     27.49 o
   0   3  12     4159.50     4139.78    141.20 o
   1   3  12      295.79      265.50     56.08 o
   2   3  12     1137.13     1181.77     95.54 o
   3   3  12       75.62       76.31     34.47 o
   4   3  12       35.80      -54.35     75.81 o
  -4   4  12      136.53      151.10     54.34 o
  -3   4  12       35.07       15.78     39.99 o
  -2   4  12      676.90      682.50     51.99 o
  -1   4  12      657.80      625.97     37.39 o
   0   4  12      789.84      806.34     42.43 o
   1   4  12      693.33      613.04     72.00 o
   2   4  12      699.99      748.79     58.25 o
   3   4  12       42.22       37.99     35.00 o
   4   4  12      147.88      109.27     57.65 o
  -4   5  12       49.53      116.73     52.38 o
  -3   5  12      336.70      295.44     59.88 o
  -2   5  12      797.05      851.13     79.62 o
  -1   5  12     1332.38     1315.01     74.73 o
   0   5  12     1774.45     1722.80    122.54 o
   1   5  12     1693.03     1628.98     78.81 o
   2   5  12      787.62      921.80     90.00 o
   3   5  12      313.49      282.79     42.37 o
   4   5  12       52.02       49.32     58.17 o
  -4   6  12       53.33       85.15     53.94 o
  -3   6  12      334.39      354.23     52.14 o
  -2   6  12      101.09      136.28     61.10 o
  -1   6  12      418.81      415.50     37.64 o
   0   6  12       41.95       54.69     51.23 o
   1   6  12      328.78      294.15     48.98 o
   2   6  12      109.99      105.23     64.04 o
   3   6  12      282.69      234.66     43.69 o
   4   6  12       45.51       11.97     58.25 o
  -3   7  12      234.22      269.15     52.82 o
  -2   7  12        9.96       10.43     36.15 o
  -1   7  12     1550.11     1448.30    117.00 o
   0   7  12       30.10      132.58     56.77 o
   1   7  12     1418.47     1517.61     85.78 o
   2   7  12        5.87       -4.74     41.58 o
   3   7  12      241.73      327.00     47.28 o
  -3   8  12      266.77      223.96     83.77 o
  -2   8  12      288.67      331.96     79.27 o
  -1   8  12      872.81     1106.30    102.81 o
   0   8  12      311.36      344.42     71.65 o
   1   8  12      917.74      959.27     69.75 o
   2   8  12      269.07      155.77     49.43 o
   3   8  12      298.92      261.28     64.93 o
  -3   9  12       94.00      117.35     83.77 o
  -2   9  12      328.20      144.35     77.88 o
  -1   9  12      607.85      637.61     86.54 o
   0   9  12      560.80      619.33     60.06 o
   1   9  12      519.14      472.85     57.40 o
   2   9  12      332.76      383.14     84.81 o
   3   9  12      119.03       72.99     44.44 o
  -3  10  12        1.67       30.81     85.50 o
  -2  10  12      434.44      288.35     88.62 o
  -1  10  12       62.63        2.08     68.54 o
   0  10  12     1001.26     1129.95     77.69 o
   1  10  12       66.97       92.42     72.00 o
   2  10  12      440.53      425.95     91.73 o
   3  10  12        1.29      -31.69     60.25 o
  -3  11  12       47.92      138.11     93.81 o
  -2  11  12      391.94      437.54     97.62 o
  -1  11  12       73.86      -43.27     68.88 o
   0  11  12      555.88      497.88     90.17 o
   1  11  12       69.11      105.39     53.31 o
   2  11  12      397.48      308.82     62.59 o
   3  11  12       48.57       23.86     48.21 o
  -2  12  12       57.48       -7.62     83.42 o
  -1  12  12      427.28      443.08     96.92 o
   0  12  12      157.12      155.71     57.09 o
   1  12  12      435.41      466.34    107.65 o
   2  12  12       57.80       50.30     57.19 o
  -2  13  12       31.91      -81.35     88.96 o
  -1  13  12      254.41      201.81     88.96 o
   0  13  12       30.65       69.66     45.18 o
   1  13  12      243.78      165.65     60.66 o
   2  13  12       31.48       27.80     58.99 o
  -1  14  12      166.42      103.67     62.66 o
   0  14  12      176.48      213.02     53.59 o
   1  14  12      159.52      142.25     63.36 o
   2  14  12       50.01       31.50     96.58 o
  -1  15  12       29.00       11.48     65.22 o
   0  15  12       12.68       96.92     92.77 o
   1  15  12       40.96       96.01     66.09 o
   1   0  13     2085.69     2245.93     78.04 o
   2   0  13      119.71       68.35     34.76 o
   3   0  13      524.66      542.77     56.11 o
   4   0  13        5.69       17.41     50.09 o
  -4   1  13       52.62       48.46     51.56 o
  -3   1  13      174.69      150.63     44.27 o
  -2   1  13       77.42       59.47     35.83 o
  -1   1  13      142.77      129.85     36.56 o
   0   1  13       12.28       -2.02     31.57 o
   1   1  13      163.20       69.18     53.48 o
   2   1  13       99.42      136.73     50.88 o
   3   1  13      198.58      236.53    109.04 o
   4   1  13       49.43       78.94     55.04 o
  -4   2  13       16.17       86.63     55.73 o
  -3   2  13       62.39      130.36     43.98 o
  -2   2  13      739.38      767.99     55.35 o
  -1   2  13      469.75      466.29     34.31 o
   0   2  13     1089.04     1054.27     52.49 o
   1   2  13      460.87      462.11     65.08 o
   2   2  13      804.56      861.23     83.77 o
   3   2  13       81.28       56.33     40.41 o
   4   2  13       14.37       45.69     77.19 o
  -4   3  13       93.80      116.10     54.88 o
  -3   3  13       74.54       45.92     41.91 o
  -2   3  13      632.99      672.11     51.90 o
  -1   3  13       71.84       64.24     24.90 o
   0   3  13       49.25       66.02     20.80 o
   1   3  13       66.18       77.88     50.88 o
   2   3  13      524.91      567.69     75.12 o
   3   3  13       62.10       67.33     42.61 o
   4   3  13       94.73      131.54     86.54 o
  -4   4  13       29.00       38.48     53.46 o
  -3   4  13       23.15       35.16     43.36 o
  -2   4  13      451.31      505.46     48.29 o
  -1   4  13       38.52       43.25     25.14 o
   0   4  13     1038.71     1041.71     50.71 o
   1   4  13       66.76       86.88     52.62 o
   2   4  13      439.33      429.92     73.04 o
   3   4  13       20.72      -14.99     35.59 o
   4   4  13       30.98       25.96     83.77 o
  -4   5  13       85.27      154.23     56.66 o
  -3   5  13      170.62      115.67     57.63 o
  -2   5  13       77.69       49.43     37.43 o
  -1   5  13      202.53      162.76     46.52 o
   0   5  13        7.80        9.00     49.85 o
   1   5  13      213.36      171.00     58.85 o
   2   5  13      103.11      119.42     62.31 o
   3   5  13      162.03      249.49     42.72 o
   4   5  13       98.97       72.16     65.25 o
  -3   6  13      100.56       59.88     46.11 o
  -2   6  13      126.64      112.05     39.70 o
  -1   6  13      435.31      477.45     36.09 o
   0   6  13      453.47      338.88     68.19 o
   1   6  13      418.71      442.73     73.04 o
   2   6  13      118.04      122.88     67.85 o
   3   6  13      107.44      120.75     42.32 o
  -3   7  13       76.61      141.03     74.60 o
  -2   7  13       89.61       88.35     40.35 o
  -1   7  13      266.14      230.19     70.62 o
   0   7  13      644.61      583.27     80.31 o
   1   7  13      208.46      256.90     48.20 o
   2   7  13       89.26       66.12     70.27 o
   3   7  13       81.28       69.13     47.30 o
  -3   8  13      148.61      151.82     52.81 o
  -2   8  13       21.89       -9.00     69.23 o
  -1   8  13      471.91      521.31     84.12 o
   0   8  13      131.63       89.31     62.31 o
   1   8  13      438.18      416.73     90.87 o
   2   8  13       25.67       25.15     47.25 o
   3   8  13      146.09      173.60     69.31 o
  -3   9  13        5.95        7.96     84.12 o
  -2   9  13      167.94      265.85     87.58 o
  -1   9  13      139.20       78.23     67.50 o
   0   9  13      768.83      774.00     96.92 o
   1   9  13      170.72      129.81     74.42 o
   2   9  13      160.21      146.55     54.45 o
   3   9  13        9.39        0.96     44.57 o
  -3  10  13       11.64      -20.42     86.19 o
  -2  10  13      182.24      174.81     82.73 o
  -1  10  13        0.46      -22.50     68.88 o
   0  10  13       40.38       13.09     49.08 o
   1  10  13        3.79      -19.04     74.08 o
   2  10  13      175.30      107.34     54.73 o
   3  10  13       13.14      -27.42     47.13 o
  -2  11  13       19.27       77.19     84.46 o
  -1  11  13       52.95      121.15     78.23 o
   0  11  13      452.04      573.43     67.86 o
   1  11  13       65.71       38.02     51.24 o
   2  11  13       30.98       40.80     57.37 o
  -2  12  13       32.70       -5.88     86.54 o
  -1  12  13       75.67      137.42     85.15 o
   0  12  13       11.11      -23.01     54.64 o
   1  12  13       85.52      102.71     57.32 o
   2  12  13       34.28      -43.17     56.03 o
  -2  13  13        2.17      222.23     99.69 o
  -1  13  13      310.76      360.00    103.50 o
   0  13  13        1.60       46.30     46.37 o
   1  13  13      332.44      413.48    147.63 o
   2  13  13        2.22      -73.38     73.38 o
  -1  14  13       64.02       52.27     92.77 o
   0  14  13       75.64      134.31     87.92 o
   1  14  13       60.82      119.62     64.76 o
   0   0  14      545.29      590.54     73.04 o
   1   0  14       29.30       13.12     30.83 o
   2   0  14      240.75      229.67     42.42 o
   3   0  14      265.93      386.37     54.70 o
   4   0  14       13.35        6.94     81.52 o
  -4   1  14       36.72       18.20     52.49 o
  -3   1  14      130.30       92.97     45.69 o
  -2   1  14      366.86      385.65     46.22 o
  -1   1  14      597.28      618.29     40.07 o
   0   1  14      632.22      560.79     51.88 o
   1   1  14      562.57      577.83     54.08 o
   2   1  14      387.70      425.81     48.03 o
   3   1  14      150.04      113.81     45.62 o
   4   1  14       46.56       80.76     55.61 o
  -4   2  14       72.49      113.37     55.56 o
  -3   2  14      106.76       80.31     44.95 o
  -2   2  14      588.81      597.23     52.85 o
  -1   2  14      351.74      358.21     55.55 o
   0   2  14      616.13      616.48     43.08 o
   1   2  14      348.71      307.23     45.64 o
   2   2  14      697.23      758.42     82.04 o
   3   2  14       89.54      115.21     44.06 o
   4   2  14       64.63      160.96     84.46 o
  -3   3  14       49.50       18.48     47.08 o
  -2   3  14       72.80       53.92     37.17 o
  -1   3  14       81.55       56.13     26.67 o
   0   3  14     1189.15     1257.74     52.37 o
   1   3  14       94.70       83.42     55.38 o
   2   3  14       55.88       58.85     57.12 o
   3   3  14       56.81       39.79     44.45 o
  -3   4  14      151.61      161.36     48.62 o
  -2   4  14      244.81      310.71     45.41 o
  -1   4  14      535.36      518.86     47.25 o
   0   4  14       90.26       84.58     22.30 o
   1   4  14      603.66      711.00     81.35 o
   2   4  14      193.68      209.77     66.81 o
   3   4  14      139.92      147.17     49.53 o
  -3   5  14      101.04      101.94     63.17 o
  -2   5  14      186.88      140.52     57.98 o
  -1   5  14      746.71      804.29     66.05 o
   0   5  14        5.13      -24.92     53.31 o
   1   5  14      633.17      576.69     83.08 o
   3   5  14       94.03       95.66     47.78 o
  -3   6  14      215.61      290.81     55.44 o
  -2   6  14      127.89       78.35     49.50 o
  -1   6  14     1051.47     1095.45     55.21 o
   0   6  14      267.68      296.31     70.62 o
   1   6  14     1027.31     1108.38    104.54 o
   2   6  14      117.50      130.15     71.31 o
   3   6  14      240.37      244.38     47.80 o
  -3   7  14       60.24       47.93     50.53 o
  -2   7  14      240.25      258.36     46.55 o
  -1   7  14      373.52      323.11     55.44 o
   0   7  14       65.80      140.88     66.12 o
   1   7  14      348.55      348.58     78.23 o
   2   7  14      241.89      225.00     79.96 o
   3   7  14       66.89       25.53     45.01 o
  -3   8  14        6.17      -51.75     51.75 o
  -2   8  14      471.71      402.58     92.77 o
  -1   8  14        1.50      -48.46     64.38 o
   0   8  14      802.01      742.50     93.81 o
   1   8  14        0.66      -13.85     67.85 o
   2   8  14      483.61      537.79    131.19 o
   3   8  14        3.11       15.74     46.46 o
  -3   9  14        1.53      -46.04     86.88 o
  -2   9  14      393.98      376.96     94.85 o
  -1   9  14      190.61      171.00     75.46 o
   0   9  14      592.41      668.77     96.58 o
   1   9  14      164.18      218.08     81.35 o
   2   9  14      418.43      435.43     64.66 o
   3   9  14        3.43      -40.62     47.18 o
  -2  10  14      266.37      318.11     93.81 o
  -1  10  14      204.87      222.58     87.58 o
   0  10  14      535.11      715.84    101.08 o
   1  10  14      179.86      212.88     85.50 o
   2  10  14      260.89      250.00     61.90 o
  -2  11  14       17.77      -69.92     85.15 o
  -1  11  14      264.53      214.27     86.19 o
   0  11  14       17.55      -31.50     74.42 o
   1  11  14      281.34      225.69     90.69 o
   2  11  14        8.52       -5.71     57.07 o
  -2  12  14       34.66       37.38     93.81 o
  -1  12  14      421.96      454.15    107.31 o
   0  12  14       22.50       51.23     81.69 o
   1  12  14      428.57      383.59     65.98 o
   2  12  14       38.09       45.25     61.20 o
  -1  13  14       46.94      -34.27     87.92 o
   1  13  14       47.87      124.90     66.63 o
   0  14  14       82.94       54.69     89.31 o
   1   0  15      405.22      473.55     40.08 o
   2   0  15      231.51      268.30     46.47 o
   3   0  15       21.08       38.67     62.65 o
  -3   1  15      143.46      143.82     48.79 o
  -2   1  15      145.89      189.18     53.48 o
  -1   1  15      277.25      329.14     35.58 o
   0   1  15      595.54      649.42     57.74 o
   1   1  15      244.24      259.15     49.07 o
   2   1  15      160.76      149.72     42.90 o
   3   1  15      124.88      101.01     49.22 o
  -3   2  15      211.45      265.62     52.68 o
  -2   2  15      166.08      164.98     40.92 o
  -1   2  15      529.86      513.58     40.03 o
   0   2  15      488.59      554.94     37.64 o
   1   2  15      558.43      557.14     56.29 o
   2   2  15      129.00      132.02     42.53 o
   3   2  15      173.65      114.23     72.00 o
  -3   3  15       18.14       63.63     46.57 o
  -2   3  15       65.03       49.57     39.30 o
  -1   3  15      312.59      370.57     36.99 o
   0   3  15        9.33       19.33     23.50 o
   1   3  15      376.90      477.69     77.19 o
   2   3  15       74.80      100.73     61.27 o
   3   3  15       10.66      -22.75     46.56 o
  -3   4  15       67.75       76.74    120.46 o
  -2   4  15      446.16      483.75     53.64 o
  -1   4  15       95.80      133.60     31.19 o
   0   4  15      343.75      316.35     51.07 o
   1   4  15      106.37      -36.35     60.23 o
   2   4  15      457.96      499.15     81.69 o
   3   4  15       66.45       81.05     56.08 o
  -3   5  15       16.69        8.00     48.30 o
  -2   5  15      120.75      153.93     45.01 o
  -1   5  15      125.45      109.93     42.23 o
   0   5  15      336.40      383.54     76.50 o
   1   5  15      136.06      130.50     66.12 o
   3   5  15       17.03       30.67     50.86 o
  -3   6  15       71.78       -5.12     49.46 o
  -2   6  15      151.83      200.05     46.64 o
  -1   6  15      140.68      148.33     50.91 o
   0   6  15      180.74      195.58     68.88 o
   3   6  15       66.42       71.21     55.63 o
  -3   7  15        3.22       21.65     51.40 o
  -2   7  15       63.83       59.63     43.71 o
  -1   7  15       85.27       90.35     69.92 o
   0   7  15       56.98      139.85     68.54 o
   3   7  15        5.93        4.74     45.67 o
  -3   8  15       66.93       -7.21     54.04 o
  -2   8  15        1.29       72.00     81.35 o
  -1   8  15      104.26      204.92     82.04 o
   0   8  15        6.80       45.69     68.19 o
   2   8  15        0.36       -6.65     50.56 o
   3   8  15       78.45       68.69     50.36 o
  -2   9  15       58.01      -22.50     80.65 o
  -1   9  15      135.67      108.00     79.27 o
   0   9  15       29.71      -13.85     71.65 o
   2   9  15       52.78      -51.64     51.64 o
  -2  10  15       38.01       31.85     86.88 o
  -1  10  15      225.65      179.31     86.19 o
   0  10  15        6.10       36.00     76.15 o
   1  10  15      227.11      321.58     92.08 o
   2  10  15       22.03       92.13     66.98 o
  -2  11  15       77.52      -77.88     88.27 o
  -1  11  15       19.71      -69.58     81.69 o
   0  11  15       14.34       48.81     82.73 o
   1  11  15       28.84       58.85     87.58 o
   2  11  15       70.82      155.93    144.52 o
  -1  12  15        5.19      -31.85     88.27 o
   1  12  15        7.55        0.28     56.69 o
   0   0  16     1789.35     1710.69    137.42 o
   1   0  16       26.57       65.54     31.87 o
   2   0  16      164.77      147.64     45.61 o
   3   0  16       64.98       -2.42     48.20 o
  -3   1  16       11.54       18.38     48.86 o
  -2   1  16       83.71      100.97     42.95 o
  -1   1  16       17.85        8.30     29.78 o
   0   1  16       33.99       59.64     44.41 o
   1   1  16       17.66       33.04     32.29 o
   2   1  16       96.92      106.53     44.74 o
   3   1  16       24.35       -9.54     49.02 o
  -3   2  16        6.48      -45.91     56.77 o
  -2   2  16       79.53       93.30     42.39 o
  -1   2  16      467.91      486.91     41.61 o
   0   2  16      181.87      247.54     31.80 o
   1   2  16      451.81      415.33     87.23 o
   2   2  16       71.16       76.11     45.14 o
   3   2  16       17.35      -11.84     51.75 o
  -3   3  16      193.67      178.69     64.90 o
  -2   3  16        6.09       31.03     42.16 o
  -1   3  16      157.95      211.74     45.75 o
   0   3  16        1.11      -13.74     43.65 o
   1   3  16      179.24      220.50     75.46 o
   2   3  16        9.42      -46.73     59.54 o
   3   3  16      172.69      216.35     80.31 o
  -3   4  16      127.97      146.37     53.52 o
  -2   4  16        8.83       -1.71     41.24 o
  -1   4  16      465.04      460.80     45.30 o
   0   4  16       33.93       33.57     45.59 o
   2   4  16        5.49      -17.31     60.92 o
   3   4  16      119.92      137.08     81.35 o
  -3   5  16       44.78      170.07     55.26 o
  -2   5  16      124.60       92.74     45.46 o
  -1   5  16       89.03      183.46     73.04 o
   0   5  16      133.21      191.71     78.23 o
   2   5  16      141.31      159.23     75.46 o
   3   5  16       46.74       21.47     52.87 o
  -3   6  16       26.30       26.65     69.92 o
  -2   6  16      205.31      127.04     79.27 o
  -1   6  16      134.24      194.54     74.08 o
   0   6  16      427.45      519.92     90.35 o
   3   6  16       28.38      -24.71     59.37 o
  -2   7  16      278.39      271.73     94.50 o
  -1   7  16       59.85        9.35     73.04 o
   0   7  16      356.20      531.34     93.46 o
  -2   8  16      209.03      264.46     97.96 o
  -1   8  16       76.56      214.27     86.19 o
   0   8  16      429.35      277.96     81.35 o
  -2   9  16        6.95       14.88     87.23 o
  -1   9  16      263.86      228.46     84.81 o
   0   9  16       89.56       47.08     75.46 o
   2   9  16        1.77      112.50     76.50 o
  -2  10  16        7.24      -86.88     86.88 o
  -1  10  16      253.88      213.58     89.31 o
   0  10  16       17.48      -76.15     76.15 o
   2  10  16       13.45      -59.82     70.27 o
  -1  11  16      137.77      -14.54     87.58 o
   1   0  17        0.74       37.28     52.96 o
   2   0  17       88.49       70.18    104.71 o
   3   0  17       11.97       68.84     52.66 o
  -3   1  17       13.15       53.05     53.13 o
  -2   1  17      194.84      253.48     55.04 o
  -1   1  17       74.86      180.74     72.87 o
   0   1  17      761.95      808.25     49.22 o
   1   1  17       86.76       89.57     66.12 o
   2   1  17      189.87      221.72     60.40 o
   3   1  17        8.83      -10.68     51.61 o
  -3   2  17       95.38       33.51     52.23 o
  -2   2  17       22.00      -43.10     43.10 o
  -1   2  17        0.92      -27.61     36.27 o
   0   2  17       15.39      -31.22     47.94 o
   1   2  17        3.15      -38.77     70.96 o
   2   2  17       23.55       -9.77     46.98 o
   3   2  17       94.86      124.08     57.01 o
  -3   3  17       54.10       58.06     53.91 o
  -2   3  17       54.21       82.82     44.90 o
  -1   3  17      631.83      750.61     58.59 o
   0   3  17       23.18        2.23     56.77 o
   1   3  17      592.76      753.23    102.12 o
   2   3  17       58.13        7.92     59.88 o
   3   3  17       57.55       74.28     56.75 o
  -3   4  17       85.57      201.46     90.00 o
  -2   4  17       12.88       12.64     44.90 o
  -1   4  17       77.20      -11.42     70.62 o
   0   4  17        0.26       16.90     54.17 o
   1   4  17       78.43       65.77     73.04 o
   2   4  17        6.98      -64.04     64.04 o
   3   4  17       85.34      144.69     86.54 o
  -2   5  17       62.09      179.65     85.50 o
  -1   5  17      188.53      151.27     76.85 o
   0   5  17      199.09      241.10     57.75 o
   2   5  17       75.60      113.54     77.88 o
  -2   6  17       57.87       95.54     83.08 o
  -1   6  17        8.96      -59.54     73.04 o
   0   6  17       14.18       15.94     55.73 o
  -2   7  17      102.13       63.35     87.23 o
  -1   7  17        3.35       50.88     77.54 o
   0   7  17      249.68      412.61     92.77 o
  -2   8  17       11.60       26.65     90.35 o
  -1   8  17       16.35      -14.19     81.00 o
   0   8  17       52.29        9.69     76.85 o
  -1   9  17       30.91      -51.23     83.77 o
   0   9  17       69.57       43.96     80.65 o
  -1  10  17       39.18       57.46     88.27 o
   0   0  18        8.84       66.12     74.77 o
   1   0  18        0.37        6.32     93.29 o
   2   0  18       73.73       90.29    109.21 o
  -2   1  18       26.48      -25.00     60.40 o
  -1   1  18      202.83      128.95     98.48 o
   0   1  18        7.46       22.65     52.01 o
   1   1  18      182.03      154.23     47.25 o
   2   1  18       22.76       43.41     73.90 o
  -2   2  18        1.79      -42.84     44.24 o
  -1   2  18      105.19      114.58     77.54 o
   0   2  18       37.72       13.97     62.13 o
   1   2  18       84.80       79.92     46.97 o
   2   2  18        1.89       11.58     49.90 o
  -2   3  18       65.18       73.91     48.41 o
  -1   3  18       59.46       97.27     77.54 o
   0   3  18      131.26       97.13     55.16 o
   1   3  18       57.18      151.27     82.73 o
   2   3  18       82.22       67.67     52.63 o
  -2   4  18       90.27       89.31     84.81 o
  -1   4  18       31.48      -30.12     76.50 o
   0   4  18       85.88      199.51     58.33 o
   1   4  18       39.90      -65.42     76.50 o
   2   4  18       83.87        9.54     53.08 o
  -2   5  18      185.89      293.19     99.69 o
  -1   5  18        9.62        6.92     78.23 o
   0   5  18      260.74      207.49     60.78 o
   1   5  18       10.98       -2.42     76.50 o
   2   5  18      160.10      160.96     82.04 o
  -2   6  18       64.33      132.23     92.08 o
  -1   6  18       11.02      124.27     85.15 o
   0   6  18       41.03        5.73     55.56 o
   2   6  18       74.27      116.31     80.31 o
  -2   7  18       34.40       40.15     92.42 o
  -1   7  18      111.38       45.00     87.23 o
   0   7  18      138.39      264.36     90.00 o
  -1   8  18      113.89      117.00     90.35 o
   0   8  18       14.29       34.27     83.42 o
  -1   9  18      235.83      339.58    106.96 o
   1   0  19      171.79      228.58     61.10 o
   2   0  19       13.09       -6.58     85.85 o
  -2   1  19      103.87      114.93     53.45 o
  -1   1  19       65.47      -34.27     78.92 o
   0   1  19      110.80      112.96     77.71 o
   1   1  19       66.16       57.62     79.62 o
   2   1  19      101.03       71.61     54.93 o
  -2   2  19       45.28      159.92     91.73 o
  -1   2  19       67.89      110.42     85.85 o
   0   2  19      165.39      200.15     83.25 o
   1   2  19       58.44      103.32     75.29 o
   2   2  19       51.52       48.16     77.37 o
  -2   3  19       31.35      203.19     94.85 o
  -1   3  19      102.61      167.54     88.96 o
   0   3  19        9.09      -25.09     57.06 o
   1   3  19      104.69      150.23     89.31 o
   2   3  19       28.15       84.95     57.24 o
  -2   4  19       62.47       89.31     91.73 o
  -1   4  19       18.44       32.19     83.42 o
   0   4  19       61.70       19.45     58.23 o
   1   4  19       18.80       27.00     86.88 o
   2   4  19       56.60       28.21     57.71 o
  -1   5  19       63.73      -19.04     84.81 o
   0   5  19       27.20      -21.45     58.76 o
   1   5  19       66.73       43.27     87.23 o
  -1   6  19       42.42      100.73     89.31 o
   0   6  19       49.96       -8.92     67.85 o
   1   6  19       48.74      192.46     90.00 o
  -1   7  19        7.92       94.15     93.81 o
   0   7  19       30.70       30.46     90.00 o
   0   8  19       61.69       90.69     91.04 o
   0   0  20       13.31      -10.73     88.96 o
   1   0  20        6.56       71.31     88.96 o
  -1   1  20       63.36      -46.04     85.85 o
   0   1  20       13.08      -27.99     60.33 o
   1   1  20       64.19       79.27     89.31 o
  -1   2  20        1.09      -71.31     86.54 o
   0   2  20        4.17      -30.46     60.70 o
   1   2  20        0.39       41.68     52.55 o
  -1   3  20        1.86      -85.15     86.88 o
   0   3  20      105.43       70.91     62.77 o
   1   3  20        3.94      -52.22     52.22 o
  -1   4  20       10.89      -72.00     88.62 o
   0   4  20       49.10       -6.23     89.65 o
   1   4  20       17.79        3.46     90.00 o
  -1   5  20       13.19       46.73     95.88 o
   0   5  20       46.04       14.54     89.65 o
   1   5  20        7.23        5.19     93.46 o
 
